# Supplementary material for: MinION Analysis and Reference Consortium: Phase 1 data release and analysis
Source: F1000Res. 2015 Oct 15;4:1075. [Version 1] doi: 10.12688/f1000research.7201.1 (PMC4722697; doi:10.12688/f1000research.7201.1)
Supplement: Supplementary file 3 [file f1000research-4-7757-s0002.tgz › 77ab35d2-d27c-485d-a5bb-62dbb5672e0d.xlsx]

## Sheet: Ip_etal_SI-Table-01-Laboratorie
Site	SiteCode	SiteName
Lab1	CSHL	Cold Spring Harbor Laboratory, NY, USA
Lab2	UCSC	University of California Santa Cruz, CA, USA
Lab3	UEA	University of East Anglia, Norwich, UK
Lab4	WTCHG	Wellcome Trust Centre for Human Genetics, University of Oxford, UK
Lab5	ZF	ZF-SCREENS B.V., The Netherlands
