# Supplementary material for: MinION Analysis and Reference Consortium: Phase 1 data release and analysis
Source: F1000Res. 2015 Oct 15;4:1075. [Version 1] doi: 10.12688/f1000research.7201.1 (PMC4722697; doi:10.12688/f1000research.7201.1)
Supplement: Supplementary file 4 [file f1000research-4-7757-s0003.tgz › f8ccf3d1-95a7-4e15-af30-b76c6e5c9efb.xlsx]

## Sheet: Sheet1
field_name	pre_hasfield	pre_type	pre_val	post_hasfield	post_type	post_val	description	comments
Analyses/Basecall_2D_000/BaseCalled_2D/Alignment(template,complement,kmer)	0			1	int64,int64,|S16	(30,11630,ATTTA)	Table of template and complement event indices that were aligned to construct the 2D read. The template 5-mer for the template index is in the template Event table and forms the basis of the template base-calls in the FASTQ file. The complement 5-mer is the reverse complement of the 5-mer in the complement Event table, the middle base forming the basis of the base-calls in the FASTQ sequence. The…
Analyses/Basecall_2D_000/BaseCalled_2D/Fastq	0			1	string	@ch100_fil...((*+,0&$$	2D basecalls as a FASTQ string
Analyses/Basecall_2D_000/BaseCalled_complement/Events(mean,start,stdv,length,model_state,model_level,move,p_model_state,mp_state,p_mp_state,p_A,p_C,p_G,p_T)	0			1	float64,float64,float64,float64,|S5,float64,int64,float64,|S5,float64,float64,float64,float64,float64	(56.7562893781,121089.881333,0.571783101967,0.098,CAGAC,57.2294431084,0,0.0363578854353,CCTCA,0.0638036563731,0.285166400517,0.294956350682,0.217775309544,0.202101563708)	Table of complement events
Analyses/Basecall_2D_000/BaseCalled_complement/Events/duration	0			1	float64	279.568	Time taken for complement strand events to be recorded (in seconds)
Analyses/Basecall_2D_000/BaseCalled_complement/Events/start_time	0			1	float64	121090	Time from start of run when complement strand sequencing began (in seconds)
Analyses/Basecall_2D_000/BaseCalled_complement/Fastq	0			1	string	@ch100_fil.../$!$'$$'$	complement basecalls as a FASTQ string
Analyses/Basecall_2D_000/BaseCalled_complement/Model(kmer,level_mean,level_stdv,sd_mean,sd_stdv,weight)	0			1	string	(AAAAA,70.241699,0.953207,1.235345,0.266675,1906.113694)	Table documenting the model used to convert the complement events to basecalls
Analyses/Basecall_2D_000/BaseCalled_complement/Model/drift	0			1	float64	-0.000892028
Analyses/Basecall_2D_000/BaseCalled_complement/Model/scale	0			1	float64	0.932957
Analyses/Basecall_2D_000/BaseCalled_complement/Model/scale_sd	0			1	float64	0.659232
Analyses/Basecall_2D_000/BaseCalled_complement/Model/shift	0			1	float64	-5.41613
Analyses/Basecall_2D_000/BaseCalled_complement/Model/var	0			1	float64	1.15215
Analyses/Basecall_2D_000/BaseCalled_complement/Model/var_sd	0			1	float64	0.356984
Analyses/Basecall_2D_000/BaseCalled_template/Events(mean,start,stdv,length,model_state,model_level,move,p_model_state,mp_state,p_mp_state,p_A,p_C,p_G,p_T)	0			1	float64,float64,float64,float64,|S5,float64,int64,float64,|S5,float64,float64,float64,float64,float64	(52.5170114475,120725.801667,0.994199115651,0.018,TTCTG,53.5640193013,0,0.126033260998,ACTGT,0.138047526785,0.0585887921289,0.374862560152,0.0593162619898,0.507231120027)	Table of template events
Analyses/Basecall_2D_000/BaseCalled_template/Events/duration	0			1	float64	363.092	Time taken for template strand events to be recorded (in seconds)
Analyses/Basecall_2D_000/BaseCalled_template/Events/start_time	0			1	float64	120726	Time from start of run when template strand sequencing began (in seconds)
Analyses/Basecall_2D_000/BaseCalled_template/Fastq	0			1	string	@ch100_fil...$$$#$(#$(	Template basecalls as a FASTQ string
Analyses/Basecall_2D_000/BaseCalled_template/Model(kmer,level_mean,level_stdv,sd_mean,sd_stdv,weight)	0			1	string	(AAAAA,70.241699,0.953207,1.235345,0.266675,1906.113694)	Table documenting the model used to convert the template events into basecalls
Analyses/Basecall_2D_000/BaseCalled_template/Model/drift	0			1	float64	-0.000554646
Analyses/Basecall_2D_000/BaseCalled_template/Model/scale	0			1	float64	0.906862
Analyses/Basecall_2D_000/BaseCalled_template/Model/scale_sd	0			1	float64	0.61123
Analyses/Basecall_2D_000/BaseCalled_template/Model/shift	0			1	float64	-3.96331
Analyses/Basecall_2D_000/BaseCalled_template/Model/var	0			1	float64	1.02478
Analyses/Basecall_2D_000/BaseCalled_template/Model/var_sd	0			1	float64	0.440322
Analyses/Basecall_2D_000/Configuration/aggregator/report	0			1	str	1
Analyses/Basecall_2D_000/Configuration/aggregator/sections	0			1	str	split_hairpin,post_process_template,post_process_complement,basecall_1d_template,basecall_1d_complement,hairpin_align,basecall_2d
Analyses/Basecall_2D_000/Configuration/basecall_1d/ignore_penalty	0			1	str	0.0001
Analyses/Basecall_2D_000/Configuration/basecall_1d/ignore_prob	0			1	str	0.01
Analyses/Basecall_2D_000/Configuration/basecall_1d/outlier_prob	0			1	str	0.01
Analyses/Basecall_2D_000/Configuration/basecall_1d/remove_iterations	0			1	str	2
Analyses/Basecall_2D_000/Configuration/basecall_1d/scale_iterations	0			1	str	10
Analyses/Basecall_2D_000/Configuration/basecall_2d/band_size	0			1	str	15
Analyses/Basecall_2D_000/Configuration/basecall_2d/c01	0			1	str	0.787451
Analyses/Basecall_2D_000/Configuration/basecall_2d/c02	0			1	str	0.264433
Analyses/Basecall_2D_000/Configuration/basecall_2d/c03	0			1	str	0.265606
Analyses/Basecall_2D_000/Configuration/basecall_2d/c04	0			1	str	0.0587783
Analyses/Basecall_2D_000/Configuration/basecall_2d/chunk_size	0			1	str	1000
Analyses/Basecall_2D_000/Configuration/basecall_2d/min_mean_qscore	0			1	str	9
Analyses/Basecall_2D_000/Configuration/basecall_2d/trans_fmax	0			1	str	2.5
Analyses/Basecall_2D_000/Configuration/basecall_2d/trans_fmin	0			1	str	0.8
Analyses/Basecall_2D_000/Configuration/basecall_2d/trans_max_diff	0			1	str	8
Analyses/Basecall_2D_000/Configuration/basecall_2d/trans_min_diff	0			1	str	1
Analyses/Basecall_2D_000/Configuration/basecall_2d/trans_mod	0			1	str	simple
Analyses/Basecall_2D_000/Configuration/basecall_2d/trans_unity_diff	0			1	str	2
Analyses/Basecall_2D_000/Configuration/basecall_2d/use_sd	0			1	str	1
Analyses/Basecall_2D_000/Configuration/basecall_2d/window_size	0			1	str	101
Analyses/Basecall_2D_000/Configuration/general/basename	0			1	str	BOWDEN05_20150327_MN02862_FAA35923_MdC_MARC_PhasheI_0831_1_ch100_file114_strand	Filename prefix for this read
Analyses/Basecall_2D_000/Configuration/general/channel	0			1	str	100	Channel number. For MinION, ranges from 1 to 512.
Analyses/Basecall_2D_000/Configuration/general/complement_model	0			1	str	auto
Analyses/Basecall_2D_000/Configuration/general/config	0			1	str	/opt/chimaera/config/basecall_2d.cfg
Analyses/Basecall_2D_000/Configuration/general/counter	0			1	str	0
Analyses/Basecall_2D_000/Configuration/general/default_model_path	0			1	str	/opt/chimaera/model
Analyses/Basecall_2D_000/Configuration/general/file_number	0			1	str	114	File number for this channel. The i-th molecule that the channel attempted to read which may or may not result in a read.
Analyses/Basecall_2D_000/Configuration/general/input	0			1	str	/tmp/analysis/26/BOWDEN05_20150327_MN02862_FAA35923_MdC_MARC_PhasheI_0831_1_ch100_file114_strand.fast5
Analyses/Basecall_2D_000/Configuration/general/local_folder	0			1	str	/tmp/analysis/26
Analyses/Basecall_2D_000/Configuration/general/max_events	0			1	str	230000	Length of longest event sequence that Metrichor will attempt to basecall
Analyses/Basecall_2D_000/Configuration/general/min_events	0			1	str	200	Length of shortest event sequence that Metrichor will attempt to basecall
Analyses/Basecall_2D_000/Configuration/general/model_path	0			1	str	/opt/chimaera/model
Analyses/Basecall_2D_000/Configuration/general/model_type	0			1	str	r7.3
Analyses/Basecall_2D_000/Configuration/general/read_id	0			1	str	97	Read number for this channel. Some read numbers may appear to be missing for a channel because not every molecule results in a read.
Analyses/Basecall_2D_000/Configuration/general/recipe	0			1	str	basecall
Analyses/Basecall_2D_000/Configuration/general/sampling_rate	0			1	str	3000
Analyses/Basecall_2D_000/Configuration/general/tag	0			1	str	channel_100_read_97
Analyses/Basecall_2D_000/Configuration/general/template_model	0			1	str	auto
Analyses/Basecall_2D_000/Configuration/general/use_local	0			1	str	FALSE
Analyses/Basecall_2D_000/Configuration/general/workflow_name	0			1	str	Basecall_2D_000	Basecalling workflow name
Analyses/Basecall_2D_000/Configuration/hairpin_align/boundary_value_2d	0			1	str	0
Analyses/Basecall_2D_000/Configuration/hairpin_align/gap_penalty	0			1	str	500
Analyses/Basecall_2D_000/Configuration/hairpin_align/max_events	0			1	str	230000
Analyses/Basecall_2D_000/Configuration/hairpin_align/max_ratio	0			1	str	2
Analyses/Basecall_2D_000/Configuration/hairpin_align/min_events	0			1	str	100
Analyses/Basecall_2D_000/Configuration/hairpin_align/min_ratio	0			1	str	0.5
Analyses/Basecall_2D_000/Configuration/hairpin_align/skip_2d_for_bad_runs	0			1	str	0
Analyses/Basecall_2D_000/Configuration/post_processing.3000Hz/stutter_divisor	0			1	str	6
Analyses/Basecall_2D_000/Configuration/post_processing.3000Hz/stutter_factor	0			1	str	0.6
Analyses/Basecall_2D_000/Configuration/post_processing.3000Hz/stutter_threshold	0			1	str	1.11
Analyses/Basecall_2D_000/Configuration/post_processing.3000Hz/tstat_factor	0			1	str	0.6
Analyses/Basecall_2D_000/Configuration/post_processing.3000Hz/tstat_threshold	0			1	str	5
Analyses/Basecall_2D_000/Configuration/post_processing.3000Hz/use_post_processing	0			1	str	1
Analyses/Basecall_2D_000/Configuration/post_processing.5000Hz/stutter_divisor	0			1	str	7
Analyses/Basecall_2D_000/Configuration/post_processing.5000Hz/stutter_factor	0			1	str	0.8
Analyses/Basecall_2D_000/Configuration/post_processing.5000Hz/stutter_threshold	0			1	str	1.425
Analyses/Basecall_2D_000/Configuration/post_processing.5000Hz/tstat_factor	0			1	str	0.6
Analyses/Basecall_2D_000/Configuration/post_processing.5000Hz/tstat_threshold	0			1	str	5
Analyses/Basecall_2D_000/Configuration/post_processing.5000Hz/use_post_processing	0			1	str	1
Analyses/Basecall_2D_000/Configuration/post_processing/stutter_divisor	0			1	str	6
Analyses/Basecall_2D_000/Configuration/post_processing/stutter_factor	0			1	str	0.6
Analyses/Basecall_2D_000/Configuration/post_processing/stutter_threshold	0			1	str	1.11
Analyses/Basecall_2D_000/Configuration/post_processing/tstat_factor	0			1	str	0.6
Analyses/Basecall_2D_000/Configuration/post_processing/tstat_threshold	0			1	str	5
Analyses/Basecall_2D_000/Configuration/post_processing/use_post_processing	0			1	str	1
Analyses/Basecall_2D_000/Configuration/recipes/basecall	0			1	str	Basecall_2D	Basecalling program name
Analyses/Basecall_2D_000/Configuration/split_hairpin/abasic_range_backup	0			1	str	0
Analyses/Basecall_2D_000/Configuration/split_hairpin/da_min_peak_dur	0			1	str	0.1
Analyses/Basecall_2D_000/Configuration/split_hairpin/da_min_pt_dur	0			1	str	0.1
Analyses/Basecall_2D_000/Configuration/split_hairpin/first_n	0			1	str	100
Analyses/Basecall_2D_000/Configuration/split_hairpin/mad_threshold	0			1	str	4.5
Analyses/Basecall_2D_000/Configuration/split_hairpin/max_pt_search_len	0			1	str	3
Analyses/Basecall_2D_000/Configuration/split_hairpin/min_events	0			1	str	200
Analyses/Basecall_2D_000/Configuration/split_hairpin/min_peak_dur	0			1	str	0
Analyses/Basecall_2D_000/Configuration/split_hairpin/min_pt_dur	0			1	str	0.15
Analyses/Basecall_2D_000/Configuration/split_hairpin/mode	0			1	str	double_abasic
Analyses/Basecall_2D_000/Configuration/split_hairpin/peak_threshold	0			1	str	0
Analyses/Basecall_2D_000/Configuration/split_hairpin/pt_drop	0			1	str	1.5
Analyses/Basecall_2D_000/Configuration/split_hairpin/pt_window	0			1	str	0.5
Analyses/Basecall_2D_000/Configuration/split_hairpin/trim_end	0			1	str	0
Analyses/Basecall_2D_000/Configuration/split_hairpin/trim_front	0			1	str	5
Analyses/Basecall_2D_000/Configuration/split_hairpin/trim_hairpin	0			1	str	5
Analyses/Basecall_2D_000/HairpinAlign/Alignment(template,complement)	0			1	int64,int64	-3011630
Analyses/Basecall_2D_000/Log	0			1	string	2015-03-29...043 Done.	The log message returned by Metrichor for this read
Analyses/Basecall_2D_000/Summary/basecall_1d_complement/called_events	0			1	int64	11631
Analyses/Basecall_2D_000/Summary/basecall_1d_complement/drift	0			1	float64	-0.000892028
Analyses/Basecall_2D_000/Summary/basecall_1d_complement/mean_qscore	0			1	float64	4.31044
Analyses/Basecall_2D_000/Summary/basecall_1d_complement/model_file	0			1	str	/opt/chimaera/model/r7.3/complement_median68pA_pop1.model
Analyses/Basecall_2D_000/Summary/basecall_1d_complement/num_events	0			1	int64	11646
Analyses/Basecall_2D_000/Summary/basecall_1d_complement/num_skips	0			1	int64	196
Analyses/Basecall_2D_000/Summary/basecall_1d_complement/num_stays	0			1	int64	1625
Analyses/Basecall_2D_000/Summary/basecall_1d_complement/scale	0			1	float64	0.932957
Analyses/Basecall_2D_000/Summary/basecall_1d_complement/scale_sd	0			1	float64	0.659232
Analyses/Basecall_2D_000/Summary/basecall_1d_complement/sequence_length	0			1	int64	10207
Analyses/Basecall_2D_000/Summary/basecall_1d_complement/shift	0			1	float64	-5.41613
Analyses/Basecall_2D_000/Summary/basecall_1d_complement/strand_score	0			1	float64	3.11672
Analyses/Basecall_2D_000/Summary/basecall_1d_complement/var	0			1	float64	1.15215
Analyses/Basecall_2D_000/Summary/basecall_1d_complement/var_sd	0			1	float64	0.356984
Analyses/Basecall_2D_000/Summary/basecall_1d_template/called_events	0			1	int64	11732
Analyses/Basecall_2D_000/Summary/basecall_1d_template/drift	0			1	float64	-0.000554646
Analyses/Basecall_2D_000/Summary/basecall_1d_template/mean_qscore	0			1	float64	4.93478
Analyses/Basecall_2D_000/Summary/basecall_1d_template/model_file	0			1	str	/opt/chimaera/model/r7.3/template_median68pA.model
Analyses/Basecall_2D_000/Summary/basecall_1d_template/num_events	0			1	int64	11793
Analyses/Basecall_2D_000/Summary/basecall_1d_template/num_skips	0			1	int64	205
Analyses/Basecall_2D_000/Summary/basecall_1d_template/num_stays	0			1	int64	1306
Analyses/Basecall_2D_000/Summary/basecall_1d_template/scale	0			1	float64	0.906862
Analyses/Basecall_2D_000/Summary/basecall_1d_template/scale_sd	0			1	float64	0.61123
Analyses/Basecall_2D_000/Summary/basecall_1d_template/sequence_length	0			1	int64	10640
Analyses/Basecall_2D_000/Summary/basecall_1d_template/shift	0			1	float64	-3.96331
Analyses/Basecall_2D_000/Summary/basecall_1d_template/strand_score	0			1	float64	2.86438
Analyses/Basecall_2D_000/Summary/basecall_1d_template/var	0			1	float64	1.02478
Analyses/Basecall_2D_000/Summary/basecall_1d_template/var_sd	0			1	float64	0.440322
Analyses/Basecall_2D_000/Summary/basecall_2d/mean_qscore	0			1	float64	9.40862
Analyses/Basecall_2D_000/Summary/basecall_2d/sequence_length	0			1	int64	10647
Analyses/Basecall_2D_000/Summary/hairpin_align/alignment_length	0			1	int64	10715
Analyses/Basecall_2D_000/Summary/hairpin_align/alignment_score	0			1	int64	-4152561
Analyses/Basecall_2D_000/Summary/hairpin_align/average_continuous_alignment	0			1	float64	7.31734
Analyses/Basecall_2D_000/Summary/hairpin_align/complement_end	0			1	int64	11630
Analyses/Basecall_2D_000/Summary/hairpin_align/complement_start	0			1	int64	0
Analyses/Basecall_2D_000/Summary/hairpin_align/decision_value	0			1	float64	2.24339
Analyses/Basecall_2D_000/Summary/hairpin_align/num_complement	0			1	int64	11631
Analyses/Basecall_2D_000/Summary/hairpin_align/num_template	0			1	int64	11732
Analyses/Basecall_2D_000/Summary/hairpin_align/template_end	0			1	int64	11710
Analyses/Basecall_2D_000/Summary/hairpin_align/template_start	0			1	int64	30
Analyses/Basecall_2D_000/Summary/post_process_complement/num_raw_events	0			1	int64	11631
Analyses/Basecall_2D_000/Summary/post_process_complement/num_stutters_found	0			1	int64	3160
Analyses/Basecall_2D_000/Summary/post_process_template/num_raw_events	0			1	int64	11732
Analyses/Basecall_2D_000/Summary/post_process_template/num_stutters_found	0			1	int64	3118
Analyses/Basecall_2D_000/Summary/split_hairpin/abasic_dur	0			1	float64	0.324333
Analyses/Basecall_2D_000/Summary/split_hairpin/abasic_index	0			1	int64	10
Analyses/Basecall_2D_000/Summary/split_hairpin/abasic_peak	0			1	float64	103.151
Analyses/Basecall_2D_000/Summary/split_hairpin/duration_comp	0			1	float64	279.568
Analyses/Basecall_2D_000/Summary/split_hairpin/duration_temp	0			1	float64	363.092
Analyses/Basecall_2D_000/Summary/split_hairpin/end_index_comp	0			1	int64	23486
Analyses/Basecall_2D_000/Summary/split_hairpin/end_index_temp	0			1	int64	11808
Analyses/Basecall_2D_000/Summary/split_hairpin/hairpin_abasics	0			1	int64	2
Analyses/Basecall_2D_000/Summary/split_hairpin/hairpin_dur	0			1	float64	0.440667
Analyses/Basecall_2D_000/Summary/split_hairpin/hairpin_events	0			1	int64	22
Analyses/Basecall_2D_000/Summary/split_hairpin/hairpin_peak	0			1	float64	103.673
Analyses/Basecall_2D_000/Summary/split_hairpin/median_level_comp	0			1	float64	56.5115
Analyses/Basecall_2D_000/Summary/split_hairpin/median_level_temp	0			1	float64	56.1453
Analyses/Basecall_2D_000/Summary/split_hairpin/median_sd_comp	0			1	float64	0.82492
Analyses/Basecall_2D_000/Summary/split_hairpin/median_sd_temp	0			1	float64	0.775552
Analyses/Basecall_2D_000/Summary/split_hairpin/num_comp	0			1	int64	11646
Analyses/Basecall_2D_000/Summary/split_hairpin/num_events	0			1	int64	23486
Analyses/Basecall_2D_000/Summary/split_hairpin/num_temp	0			1	int64	11793
Analyses/Basecall_2D_000/Summary/split_hairpin/pt_level	0			1	float64	40.3184
Analyses/Basecall_2D_000/Summary/split_hairpin/range_comp	0			1	float64	4.31866
Analyses/Basecall_2D_000/Summary/split_hairpin/range_temp	0			1	float64	4.19163
Analyses/Basecall_2D_000/Summary/split_hairpin/split_index	0			1	int64	11813
Analyses/Basecall_2D_000/Summary/split_hairpin/start_index_comp	0			1	int64	11840
Analyses/Basecall_2D_000/Summary/split_hairpin/start_index_temp	0			1	int64	15
Analyses/Basecall_2D_000/chimaera version	0			1	str	1.10.1
Analyses/Basecall_2D_000/dragonet version	0			1	str	1.10.0
Analyses/Basecall_2D_000/name	0			1	str	ONT Sequencing Workflow	Basecalling workflow name
Analyses/Basecall_2D_000/time_stamp	0			1	str	2015-03-29 02:58:39	File creationg date and time
Analyses/Basecall_2D_000/version	0			1	str	1.10.1	Metrichor version
Analyses/EventDetection_000/Configuration/abasic_detection/first_peak_min_length	1	uint32	5	1	uint32	5
Analyses/EventDetection_000/Configuration/abasic_detection/max_sample_size	1	uint32	200	1	uint32	200
Analyses/EventDetection_000/Configuration/abasic_detection/min_sample_size	1	uint32	70	1	uint32	70
Analyses/EventDetection_000/Configuration/abasic_detection/must_go_below_median_before	1	uint8	0	1	uint8	0
Analyses/EventDetection_000/Configuration/abasic_detection/secondary_peak_factor	1	float64	0.8	1	float64	0.8
Analyses/EventDetection_000/Configuration/abasic_detection/secondary_peak_factor_relative_to_median	1	uint8	0	1	uint8	0
Analyses/EventDetection_000/Configuration/abasic_detection/secondary_peak_min_length	1	uint32	1	1	uint32	1
Analyses/EventDetection_000/Configuration/abasic_detection/threshold_factor	1	float64	3.6	1	float64	3.6
Analyses/EventDetection_000/Configuration/event_detection/limiter	1	float64	-1	1	float64	-1
Analyses/EventDetection_000/Configuration/event_detection/long_smallest_event	1	int64	9	1	int64	9
Analyses/EventDetection_000/Configuration/event_detection/long_threshold	1	float64	3.58	1	float64	3.58
Analyses/EventDetection_000/Configuration/event_detection/long_window_size	1	int64	18	1	int64	18
Analyses/EventDetection_000/Configuration/event_detection/mode	1	str	multittest_continuous	1	str	multittest_continuous
Analyses/EventDetection_000/Configuration/event_detection/peak_detector	1	str	highland	1	str	highland
Analyses/EventDetection_000/Configuration/event_detection/smallest_event	1	float64	4	1	float64	4
Analyses/EventDetection_000/Configuration/event_detection/threshold	1	float64	5.27	1	float64	5.27
Analyses/EventDetection_000/Configuration/event_detection/window_size	1	float64	9	1	float64	9
Analyses/EventDetection_000/Configuration/hairpin_detection/polyt_min_length	1	uint32	450	1	uint32	450
Analyses/EventDetection_000/Configuration/hairpin_detection/polyt_threshold_factor	1	float64	-1.4826	1	float64	-1.4826
Analyses/EventDetection_000/Configuration/hairpin_detection/polyt_window	1	uint32	1500	1	uint32	1500
Analyses/EventDetection_000/Reads/Read_97/Events(mean,stdv,start,length)	0			1	float64,float64,int64,int64	(61.3055471755,4.23577249246,362175961,65)	Events table in the pre-basecalled fast5 files
Analyses/EventDetection_000/Reads/Read_97/Events(start,length,mean,variance)	1	uint64,uint32,float64,float64	(362175961,65,61.3055471755,17.9417686079)	0			Events table in the post-basecalled fast5 files
Analyses/EventDetection_000/Reads/Read_97/abasic_event_index	1	uint32	1	1	uint32	1
Analyses/EventDetection_000/Reads/Read_97/abasic_found	1	uint8	1	1	uint8	1	Boolean to indicate if the abasic sequence motif was found in the hairpin-adapter
Analyses/EventDetection_000/Reads/Read_97/abasic_peak_height	1	float64	103.151	1	float64	103.151
Analyses/EventDetection_000/Reads/Read_97/duration	1	int64	1932386	1	int64	1932386	Duration of read, measured in number of 1/sampling_rate seconds
Analyses/EventDetection_000/Reads/Read_97/hairpin_event_index	1	uint32	11812	1	uint32	11812
Analyses/EventDetection_000/Reads/Read_97/hairpin_found	1	uint8	1	1	uint8	1	Boolean to indicate if hairpin-adapter was identified in the event data
Analyses/EventDetection_000/Reads/Read_97/hairpin_peak_height	1	float64	103.673	1	float64	103.673
Analyses/EventDetection_000/Reads/Read_97/hairpin_polyt_level	1	float64	0.0904641	1	float64	0.0904641
Analyses/EventDetection_000/Reads/Read_97/median_before	1	float64	199.496	1	float64	199.496
Analyses/EventDetection_000/Reads/Read_97/read_id	1	string_	c82b2227-35ae-444c-9169-61c186cd6e8b	1	string_	c82b2227-35ae-444c-9169-61c186cd6e8b	UUID for the read
Analyses/EventDetection_000/Reads/Read_97/read_number	1	int64	97	1	int64	97	Read number within this batch of reads
Analyses/EventDetection_000/Reads/Read_97/scaling_used	1	int64	1	1	int64	1
Analyses/EventDetection_000/Reads/Read_97/start_mux	1	int64	4	1	int64	4	Pore number within the channel. Values 1 to 4. Zero denotes an error.
Analyses/EventDetection_000/Reads/Read_97/start_time	1	int64	362175961	1	int64	362175961	Start time of read, measured in number of 1/sampling_rate seconds since exp_start_time
Analyses/EventDetection_000/name	1	str	MinKNOW-Event-Detection	1	str	MinKNOW-Event-Detection	MinKNOW Event Detection program name
Analyses/EventDetection_000/version	1	str	0.49.2.9 b201503181709	1	str	0.49.2.9 b201503181709	MinKNOW Event Detection program version
Sequences/Meta/numerical_encoding	1	ndarray	-1000log10(1-p)	1	ndarray	-1000log10(1-p)		Could be the baes quality encoding?
Sequences/Meta/precision	1	ndarray	uint_16bit	1	ndarray	uint_16bit
Sequences/Meta/tool	1	ndarray	ONTFAST5TOOLS REVISION: windows/0	1	ndarray	ONTFAST5TOOLS REVISION: windows/0
Sequences/Meta/version	1	ndarray	FAST4:2	1	ndarray	FAST4:2
UniqueGlobalKey/channel_id/channel_number	1	str	100	1	str	100	The channel number. For the MinION, range is 1 to 512.
UniqueGlobalKey/channel_id/digitisation	1	float64	8192	1	float64	8192
UniqueGlobalKey/channel_id/offset	1	float64	16	1	float64	16
UniqueGlobalKey/channel_id/range	1	float64	1191.56	1	float64	1191.56
UniqueGlobalKey/channel_id/sampling_rate	1	float64	3000	1	float64	3000	Sampling rate. The number of times per second that the sensor measure the current in a nanopore.
UniqueGlobalKey/tracking_id/asic_id	1	str	34343	1	str	34343	Unique ASIC ID
UniqueGlobalKey/tracking_id/asic_id_32	1	str	217482791	1	str	217482791
UniqueGlobalKey/tracking_id/asic_temp	1	str	28.22	1	str	28.22	Temperature of the ASIC (the chip)
UniqueGlobalKey/tracking_id/device_id	1	str	MN02862	1	str	MN02862	Unique sequencing machine ID
UniqueGlobalKey/tracking_id/exp_script_hash	1	str	a87189488eb53e50af0fa49ab4b75fdaf0a928a1	1	str	a87189488eb53e50af0fa49ab4b75fdaf0a928a1
UniqueGlobalKey/tracking_id/exp_script_name	1	str	./python/recipes/MAP_48Hr_Sequencing_Run.py	1	str	./python/recipes/MAP_48Hr_Sequencing_Run.py	ONT experiment script name
UniqueGlobalKey/tracking_id/exp_script_purpose	1	str	sequencing_run	1	str	sequencing_run	Purpose of ONT experiment script
UniqueGlobalKey/tracking_id/exp_start_time	1	str	1427476113	1	str	1427476113	Experiment start time in seconds since the Epoch (01-Jan-1970 00:00:00)
UniqueGlobalKey/tracking_id/flow_cell_id	1	str		1	str		Flow cell ID from MinKNOW	Currently not captured by MinKNOW
UniqueGlobalKey/tracking_id/heatsink_temp	1	str	37	1	str	37	Temperature of the heat sink
UniqueGlobalKey/tracking_id/hostname	1	str	BOWDEN05	1	str	BOWDEN05	Name of computer running MinKNOW to control the sequencing run
UniqueGlobalKey/tracking_id/protocols_version_name	1	str	0.49.2.11	1	str	0.49.2.11
UniqueGlobalKey/tracking_id/run_id	1	str	7370014975fbe4f0dafd9c6b353fa21405df3c2e	1	str	7370014975fbe4f0dafd9c6b353fa21405df3c2e	Unique UUID allocated for run by ONT software
UniqueGlobalKey/tracking_id/version	1	str	0.49.2.9 b201503181709	1	str	0.49.2.9 b201503181709	MinKNOW program version
UniqueGlobalKey/tracking_id/version_name	1	str	0.49.2.9 b201503181709	1	str	0.49.2.9 b201503181709
