# Supplementary material for: MinION Analysis and Reference Consortium: Phase 1 data release and analysis
Source: F1000Res. 2015 Oct 15;4:1075. [Version 1] doi: 10.12688/f1000research.7201.1 (PMC4722697; doi:10.12688/f1000research.7201.1)
Supplement: Supplementary file 5 [file f1000research-4-7757-s0004.tgz › 67718c2b-9f6d-4b35-9bca-fb78f214cc12.xlsx]

## Sheet: Desc
For each experiment
	stage	command	input	output	example
	submitted	cp <archive> data/		$id.tar.gz	ftp://dcc_marc@ftp.era.ebi.ac.uk/data/ERA430/ERA430074/oxfordnanopore_native/WTCHG_MARC_Ph1.2.tgz
	unpack	tar xzf <file> -C $tmp	$id.tar.gz	$tmp/$id/	-
	2D fastq	poretools --type 2D faster alternative: h5dump -d /Analyses/Basecall_2D_000/BaseCalled_2D/Fastq <fast5 file>	$tmp/$id/	$id.2D.fastq	ftp://dcc_marc@ftp.era.ebi.ac.uk/data/ERA430/ERA430074/WTCHG_MARC_Ph1.2.2D.fastq.gz
	bwa bam	bwa mem -x ont2d $ref $fastq | samtools view -Sb - | samtools sort - -o bam	$id.2D.fastq $ref	$id.2D.bwa.bam	ftp://dcc_marc@ftp.era.ebi.ac.uk/data/ERA430/ERA430074/WTCHG_MARC_Ph1.2.2D.bwa.bam
	last bam	lastdb $indexFile $ref lastal -s 2 -T 0 -Q 0 -a 1 $indexFile $fasta > $mafFile maf-convert.py sam -d $mafFile | samtools view -Sb - | samtools sort - -o bam	$id.2D.fasta $ref	$id.2D.last.bam	ftp://dcc_marc@ftp.era.ebi.ac.uk/data/ERA430/ERA430074/WTCHG_MARC_Ph1.2.2D.last.bam
	hmm bam	marginAlign $fastq $ref $sam --maxThreads=12 --inputModel $model samtools view -Sb "$sam" | samtools sort - -o bam	$id.2D.fastq $ref	$id.2D.hmm.bam	ftp://dcc_marc@ftp.era.ebi.ac.uk/data/ERA430/ERA430074/WTCHG_MARC_Ph1.2.2D.hmm.bam
For each BAM file produced
	stage	command	input	output	example
	bam index	samtools index $bam	$bam	$bam.bai	ftp://dcc_marc@ftp.era.ebi.ac.uk/data/ERA430/ERA430074/WTCHG_MARC_Ph1.2.2D.bwa.bam.bai
	bam depth	samtools depth $bam	$bam	$bam.depth	ftp://dcc_marc@ftp.era.ebi.ac.uk/data/ERA430/ERA430074/WTCHG_MARC_Ph1.2.2D.bwa.depth.gz
	bam flagstat	samtools flagstat $bam	$bam	$bam.flagstat	ftp://dcc_marc@ftp.era.ebi.ac.uk/data/ERA430/ERA430074/WTCHG_MARC_Ph1.2.2D.bwa.flagstat
	poremapstats	poremapstats.py--bindir "$binDir" \ --runid "$runId.$mapprog" \ --readtype 2d \ --readclass all \ --datatype minion \ --mapprog "$mapprog" \ --mapparams "$mapparams" \ --alignclasspath None \ --readsbam "$bam" \ --targetrefpath "$ref" \ --outdir "$outDir" \ --outprefix $id \ --overwrite True \ --savealignments False \ --verbose True \ --controlrefpath ontlambdafull.fasta	$bam $ref	$bam.poremapstats	ftp://dcc_marc@ftp.era.ebi.ac.uk/data/ERA430/ERA430074/WTCHG_MARC_Ph1.2.2D.poremapstats.tar.gz
	marginStats	marginStats "$bam" "$fastq" "$ref" \ --identity --readCoverage --mismatchesPerAlignedBase \ --deletionsPerReadBase --insertionsPerReadBase --localAlignment	$bam $fastq $ref	$bam.marginStats	ftp://dcc_marc@ftp.era.ebi.ac.uk/data/ERA430/ERA430074/WTCHG_MARC_Ph1.2.2D.marginStats
	eventalign	nanopolish eventalign -r "$fastq" -b "$bam" -g "$ref"	$bam $fastq $ref	$bam.eventalign	ftp://dcc_marc@ftp.era.ebi.ac.uk/data/ERA430/ERA430074/WTCHG_MARC_Ph1.2.2D.bwa.eventalign.gz
	identity	java uk.ac.ebi.ena.ont.Identity -R $ref -F 3844 $bam	$bam $ref	$bam.identity	ftp://dcc_marc@ftp.era.ebi.ac.uk/data/ERA430/ERA430074/WTCHG_MARC_Ph1.2.2D.bwa.bam.identity

## Sheet: Software
	Tool	URL	Version
	poretools	http://poretools.readthedocs.org/en/latest/	0.5.1
	hdf5 tools	https://www.hdfgroup.org/HDF5/	1.8.13
	bwa	http://bio-bwa.sourceforge.net/	0.7.12-r1044
	marginAlign	https://github.com/benedictpaten/marginAlign/	0.1
	last	http://last.cbrc.jp/	460
	samtools	http://www.htslib.org/	1.2
	poremapstats	https://github.com/camilla-ip/poremap	0.2
	nanopolish	https://github.com/jts/nanopolish	v0.3.0
	identity		0.1
