# Supplementary material for: MinION Analysis and Reference Consortium: Phase 1 data release and analysis
Source: F1000Res. 2015 Oct 15;4:1075. [Version 1] doi: 10.12688/f1000research.7201.1 (PMC4722697; doi:10.12688/f1000research.7201.1)
Supplement: Supplementary file 6 [file f1000research-4-7757-s0005.tgz › 25871f65-f562-433b-823d-96be90e27e1d.xlsx]

## Sheet: Data
	Sample, Library and Flowcell		Total Active Channels	Active wells per group		Libray QC (ng)		Quantification by	PSM loaded (ng)		Experiment Notes
Lab 1	Run	P1a-Lab1-R1	1421	G1	495	Post Fragmentation	940	Qubit HS	0h	23	Run failed and was restarted at 24 hours
	Flowcell	FAA38154		G2	437	End repaired	730	Qubit HS	24h	23
	Kit	SQK-MAP005		G3	360	dA-tailed	540	Qubit HS
	Sample	E. coli K12 MG1655		G4	129	PSM	98	Qubit HS
	Run	P1a-Lab1-R2	1438	G1	500	Post Fragmentation	1272	Qubit HS	0h	31.2	Measurement error, stated with >1ug, run failed and was restared at 12 hr and 36 hr
	Flowcell	NA		G2	453	End repaired	985	Qubit HS	24h	31.2
	Kit	SQK-MAP005		G3	343	dA-tailed	642	Qubit HS
	Sample	E. coli K12 MG1655		G4	142	PSM	130	Qubit HS
	Name	P1b-Lab1-R1	922	G1	448	Post Fragmentation	1103	Qubit HS	0h	87	Run failed and was restarted at 24 hours
	Flowcell	FAA44782		G2	291	End repaired	982	Qubit HS	24h	87
	Kit	SQK-MAP005.1		G3	102	dA-tailed	575	Qubit HS
	Sample	E. coli K12 MG1655		G4	18	PSM	183	Qubit HS
	Name	P1b-Lab1-R2	1232	G1	490	Post Fragmentation	1886	Qubit HS	0h	105	Run failed and was restarted at 32 hours
	Flowcell	FAA46128		G2	404	End repaired	1700	Qubit HS	24h	105
	Kit	SQK-MAP005.1		G3	254	dA-tailed	1002	Qubit HS
	Sample	E. coli K12 MG1655		G4	84	PSM	220	Qubit HS
Lab 2	Run	P1a-Lab2-R1	913	G1	444	Post Fragmentation	NA	Qubit BR	0h	NA
	Flowcell	NA		G2	294	End repaired	NA	Qubit BR	24h	NA
	Kit	SQK-MAP005		G3	138	dA-tailed	NA	Qubit BR
	Sample	E. coli K12 MG1655		G4	37	PSM	NA	Qubit HS
	Run	P1a-Lab2-R2	1239	G1	484	Post Fragmentation	NA	Qubit HS	0h	NA
	Flowcell	NA		G2	413	End repaired	NA	Qubit HS	24h	NA
	Kit	SQK-MAP005		G3	270	dA-tailed	NA	Qubit HS
	Sample	E. coli K12 MG1655		G4	72	PSM	NA	Qubit HS
	Name	P1b-Lab2-R1	1448	G1	497	Post Fragmentation	NA	Qubit BR	0h	NA
	Flowcell	NA		G2	457	End repaired	NA	Qubit BR	24h	NA
	Kit	SQK-MAP005.1		G3	339	dA-tailed	NA	Qubit BR
	Sample	E. coli K12 MG1655	1064	G4	155	PSM	NA	Qubit HS
	Name	P1b-Lab2-R2		G1	450	Post Fragmentation	NA	Qubit HS	0h	NA
	Flowcell	NA		G2	311	End repaired	NA	Qubit HS	24h	NA
	Kit	SQK-MAP005.1		G3	148	dA-tailed	NA	Qubit HS
	Sample	E. coli K12 MG1655		G4	40	PSM	NA	Qubit HS
Lab 3	Run	P1a-Lab3-R1	506	G1	506	Post Fragmentation	1131	Qubit BR	0h	60
	Flowcell	FAA33799		G2	469	End repaired	772	Qubit BR	24h	60
	Kit	SQK-MAP005		G3	333	dA-tailed	198	Qubit BR
	Sample	E. coli K12 MG1655		G4	129	PSM	125	Qubit HS
	Name	P1a-Lab3-R2	482	G1	482	Post Fragmentation	1400	Qubit HS	0h	38.6
	Flowcell	FAA33761		G2	NA	End repaired	902	Qubit HS	24h	38.6
	Kit	SQK-MAP005		G3	NA	dA-tailed	275	Qubit HS
	Sample	E. coli K12 MG1655		G4	NA	PSM	80.5	Qubit HS
	Name	P1b-Lab3-R1	486	G1	486	Post Fragmentation	1672	Qubit BR	0h	97	Run time was 24 hours, computer crashed just before reloading.
	Flowcell	FAA36116		G2	416	End repaired	972	Qubit BR	24h	NA
	Kit	SQK-MAP005.1		G3	277	dA-tailed	660	Qubit BR
	Sample	E. coli K12 MG1655		G4	90	PSM	203	Qubit HS
	Name	P1b-Lab3-R2	Not recorded but >450	G1	NA	Post Fragmentation	1665	Qubit BR	0h	114
	Flowcell	N/A		G2	NA	End repaired	864	Qubit BR	24h	114
	Kit	SQK-MAP005.1		G3	NA	dA-tailed	800	Qubit HS
	Sample	E. coli K12 MG1655		G4	NA	PSM	490	Qubit HS
Lab 4	Name	P1a-Lab4-R1	1478	G1	501	Post Fragmentation	372	Qubit BR	0h	9.12	Hard drive full, last file saved at ~40h since run started
	Flowcell	FAA35923		G2	457	End repaired	183	Qubit BR	24h	9.12
	Kit	SQK-MAP005		G3	329	dA-tailed	NA	Qubit BR
	Sample	E. coli K12 MG1655		G4	141	PSM	38	Qubit HS
	Name	P1a-Lab4-R2	998	G1	462	Post Fragmentation	530	Qubit HS	0h	40	Ran at a higher speed, possibly due to insufficient stirring of fuel after defrosting
	Flowcell	FAA38164		G2	330	End repaired	481	Qubit HS	24h	40
	Kit	SQK-MAP005		G3	173	dA-tailed	319	Qubit HS
	Sample	E. coli K12 MG1655		G4	33	PSM	168	Qubit HS
	Name	P1b-Lab4-R1	926	G1	433	Post Fragmentation	1066	Qubit HS	0h	101.04
	Flowcell	FAA40596		G2	306	End repaired	875	Qubit HS	24h	101.04
	Kit	SQK-MAP005.1		G3	151	dA-tailed	582	Qubit HS
	Sample	E. coli K12 MG1655		G4	36	PSM	210	Qubit HS
	Name	P1b-Lab4-R2	904	G1	424	Post Fragmentation	1074	Qubit HS	0h	86.4	Source DNA was from same isolation as P1b-Lab4-R1, stored at 4 C.
	Flowcell	FAA39560		G2	295	End repaired	940	Qubit HS	24h	86.4
	Kit	SQK-MAP005.1		G3	146	dA-tailed	554	Qubit HS
	Sample	E. coli K12 MG1655		G4	39	PSM	180	Qubit HS
Lab 5	Name	P1a-Lab5-R1	985	G1	469	Post Fragmentation	608	Qubit BR	0h	48	This library was made and run in parallel with the P1a-Lab5-R2 library. Source DNA was from the same isolation.
	Flowcell	FAA36017		G2	343	End repaired	273	Qubit BR	24h	48
	Kit	SQK-MAP005		G3	154	dA-tailed	269	Qubit BR
	Sample	E. coli K12 MG1655		G4	19	PSM	110	Qubit BR
	Name	P1a-Lab5-R1	1547	G1	502	Post Fragmentation	679	Qubit BR	0h	49	This library was made and run in parallel with theP1a-Lab5-R1 library. Source DNA was from the same isolation. After 38 hrs and 22 minutes the SSD was full and writing of the sequence files stopped. The device was still running. A new run was started with a 48 hr sequencing protocol and a new name (ZF_screens29_MARC_run2_2 instead of ZF_screens29_MARC_run2 for the initial run). This yielded 44.7 …
	Flowcell	FAA36108		G2	467	End repaired	319	Qubit BR	24h	49
	Kit	SQK-MAP005		G3	389	dA-tailed	282	Qubit BR
	Sample	E. coli K12 MG1655		G4	189	PSM	112	Qubit BR
	Name	P1b-Lab5-R1	1312	G1	493	Post Fragmentation	776	Qubit BR	0h	85.7	This library was made and run in parallel with the Run 1b.2 library. Source DNA was from a different isolation.
	Flowcell	FAA36264		G2	420	End repaired	764	Qubit BR	24h	85.7
	Kit	SQK-MAP005.1		G3	287	dA-tailed	651	Qubit BR
	Sample	E. coli K12 MG1655		G4	112	PSM	179	Qubit BR
	Name	P1b-Lab5-R2	1060	G1	464	Post Fragmentation	776	Qubit BR	0h	72.2	This library was made and run in parallel with the Run 1b.1 library. Source DNA was from a different isolation. After the standard 48 hr run script John Tysons scripts at -180 and -190 mV were run. This yielded 6.4 M events in 775 reads. These data were not included in the submission.
	Flowcell	FAA40252		G2	356	End repaired	546	Qubit BR	24h	72.2
	Kit	SQK-MAP005.1		G3	190	dA-tailed	450	Qubit BR
	Sample	E. coli K12 MG1655		G4	50	PSM	151	Qubit BR
NA =	Not Available

## Sheet: Data-ComputerReadable
expt_id	flowcell_id	kit	available_channels	well_g1	well_g2	well_g3	well_g4	libqc_postfrag_ng	libqc_endrep_ng	libqc_datailed_ng	libqc_psm_ng	libqc_postfrag_quantmethod	libqc_endrep_quantmethod	libqc_datailed_quantmethod	libqc_psm_quantmethod	psm_loaded_ng_0h	psm_loaded_ng_24h	expt_notes
P1a-Lab1-R1	FAA38154	SQK-MAP005	1421	495	437	360	129	940	730	540	98	Qubit HS	Qubit HS	Qubit HS	Qubit HS	23	23	Run failed and was restarted at 24 hours
P1a-Lab1-R2	NA	SQK-MAP005	1438	500	453	343	142	1272	985	642	130	Qubit HS	Qubit HS	Qubit HS	Qubit HS	31.2	31.2	Measurement error, started with >1ug, run failed and was restared at 12 hr and 36 hr
P1a-Lab2-R1	NA	SQK-MAP005	913	444	294	138	37	NA	NA	NA	NA	Qubit BR	Qubit BR	Qubit BR	Qubit BR	NA	NA
P1a-Lab2-R2	NA	SQK-MAP005	1239	484	413	270	72	NA	NA	NA	NA	Qubit BR	Qubit BR	Qubit BR	Qubit BR	NA	NA
P1a-Lab3-R1	FAA33799	SQK-MAP005	1437	506	469	333	129	1131	772	198	125	Qubit HS	Qubit HS	Qubit HS	Qubit HS	60	60
P1a-Lab3-R2	FAA33761	SQK-MAP005	482	482	NA	NA	NA	1400	902	275	80.5	Qubit HS	Qubit HS	Qubit HS	Qubit HS	38.6	38.6
P1a-Lab4-R1	FAA35923	SQK-MAP005	1478	501	457	329	141	372	183	NA	38	Qubit BR	Qubit BR	Qubit BR	Qubit BR	9.12	9.12	Hard drive full, last file saved at ~40h
P1a-Lab4-R2	FAA38164	SQK-MAP005	998	462	330	173	33	462	330	173	33	Qubit BR	Qubit BR	Qubit BR	Qubit BR	40	40	Ran at a higher speed, possibly due to insufficient stirring of fuel after defrosting
P1a-Lab5-R1	FAA36017	SQK-MAP005	985	469	343	154	19	608	273	269	110	Qubit BR	Qubit BR	Qubit BR	Qubit BR	48	48	This library was made and run in parallel with the P1a-Lab5-R2 library. Source DNA was from the same isolation as P1a-Lab5-R2.
P1a-Lab5-R2	FAA36108	SQK-MAP005	1547	502	467	389	189	679	319	282	112	Qubit BR	Qubit BR	Qubit BR	Qubit BR	49	49	This library was made and run in parallel with the Run P1a-Lab5-R1 library. Source DNA was from the same isolation as P1a-Lab5-R1. After 38 hrs and 22 minutes the SSD was full and writing of the sequence files stopped. The device was still running. A new run was started with a 48 hr sequencing protocol and a new name (ZF_screens29_MARC_run2_2 instead of ZF_screens29_MARC_run2 for the initial run)…
P1b-Lab1-R1	FAA44782	SQK-MAP005.1	922	448	291	102	18	1103	982	575	183	Qubit HS	Qubit HS	Qubit HS	Qubit HS	87	97	Run failed and was restarted at 24 hours
P1b-Lab1-R2	FAA46128	SQK-MAP005.1	1232	490	404	254	84	1886	1700	1002	220	Qubit HS	Qubit HS	Qubit HS	Qubit HS	105	105	Run failed and was restarted at 32 hours
P1b-Lab2-R1	NA	SQK-MAP005.1	1448	497	457	339	155	NA	NA	NA	NA	Qubit BR	Qubit BR	Qubit BR	Qubit BR	NA	NA
P1b-Lab2-R2	NA	SQK-MAP005.1	949	450	311	148	40	NA	NA	NA	NA	Qubit BR	Qubit BR	Qubit BR	Qubit BR	NA	NA
P1b-Lab3-R1	FAA36116	SQK-MAP005.1	1269	486	416	277	90	1672	972	660	203	Qubit HS	Qubit HS	Qubit HS	Qubit HS	97	NA	Run time was 24 hours, computer crashed just before reloading.
P1b-Lab3-R2	NA	SQK-MAP005.1	NA	NA	NA	NA	NA	1665	864	800	490	Qubit HS	Qubit HS	Qubit HS	Qubit HS	114	114
P1b-Lab4-R1	FAA40596	SQK-MAP005.1	926	433	306	151	36	433	306	151	36	Qubit BR	Qubit BR	Qubit BR	Qubit BR	101.04	101.04
P1b-Lab4-R2	FAA39560	SQK-MAP005.1	904	424	295	146	39	424	295	146	39	Qubit BR	Qubit BR	Qubit BR	Qubit BR	86.4	86.4
P1b-Lab5-R1	FAA36264	SQK-MAP005.1	1312	493	420	287	112	776	764	651	179	Qubit BR	Qubit BR	Qubit BR	Qubit BR	85.7	85.7	This library was made and run in parallel with the Run 1b.2 library. Source DNA was from a different isolation.
P1b-Lab5-R2	FAA40252	SQK-MAP005.1	1060	464	356	190	50	776	546	450	151	Qubit BR	Qubit BR	Qubit BR	Qubit BR	72.7	72.7	This library was made and run in parallel with the Run 1b.1 library. Source DNA was from a different isolation. After the standard 48 hr run script John Tysons scripts at -180 and -190 mV were run. This yielded 6.4 M events in 775 reads. This dat was not included in the submission.
#							starting_mass_ng	1000	1000	1000	1000	N
#					Phase 1a	median	median_mass_ng	643.5	324.5	269	95.25	8			min	9.12	9.12
#							median_mass_pct	64.35	32.45	26.9	9.525				median	72.7	66.35
#							mass_remaining_pct	35.65	31.9	5.55	17.375				mean	70.96857143	69.73538462
#															max	114	114
#							starting_mass_ng	1500	1500	1500	1500
#					Phase 1b		median_mass_ng	939.5	814	613	181	8
#							median_mass_pct	62.63333333	54.26666667	40.86666667	12.06666667
#							mass_remaining_pct	37.36666667	8.366666667	13.4	28.8
