# Supplementary material for: MinION Analysis and Reference Consortium: Phase 1 data release and analysis
Source: F1000Res. 2015 Oct 15;4:1075. [Version 1] doi: 10.12688/f1000research.7201.1 (PMC4722697; doi:10.12688/f1000research.7201.1)
Supplement: Supplementary file 7 [file f1000research-4-7757-s0006.tgz › ad9ddb5e-e392-468c-99ca-d0d2843de3fc.xlsx]

## Sheet: Data
Phase 1a	Step number	Parameters	Lab1		Lab2		Lab3		Lab4		Lab5		Number of expts
protocol step description			R1	R2	R1	R2	R1	R2	R1	R2	R1	R2	that varied	N
DNA input mass		1 ug		> 1 ug									1	10
Initial load of correct Fuel Mix										wrong concentration			1	10
Fragmentation		3,381 g (2×1 min)											0	10
Addition of CS DNA (lambda phage spike-in)		5 ul					No	No					2	10
DNA mass End Repair		Not required											0	10
Library volume loaded		6 ul					12	12			10	10	4	10
Library load		0 h											0	10
Library re-load		24 h											0	10
Used reagents shipped with flowcells													0	8
MAP_48Hr_Sequencing_Run Protocol													0	10
Run length of first batch of reads (h)		>= 46	44.5	15.2					38.8			38.8	4	10
Number of restarts		0	1	2			2	1				1	5	10
Phase 1b	Step number	Parameters	Lab1		Lab2		Lab3		Lab4		Lab5		Number of experiments
protocol step description			R1	R2	R1	R2	R1	R2	R1	R2	R1	R2	that varied	N
DNA input mass		1.5 ug											0	10
Initial load of Fuel Mix													0	10
Fragmentation		3,381 g (2×1 min)											0	10
Addition of CS DNA (lambda phage spike-in)		5 ul	No										1	10
DNA mass End Repair		1 ug									No	No	2	10
Library volume loaded		12 ul											0	10
Library load		0 h											0	10
Library re-load		24 h					No						1	10
Used reagents shipped with flowcells													0	8
MAP_48Hr_Sequencing_Run Protocol													0	10
Run length of first batch of reads (h)		>= 46	19.2	39			23.3	29.1			39.3		5	10
Number of restarts		0	2	1				1					3	10
blank		Adherence to MARC Protocol and parameter
non-blank		Description of the deviation from the standard protocol
NA		Data not available
N/A		Step not required

## Sheet: DataOld
			Phase 1a											Phase 1b
		Protocol	Lab 1		Lab 2		Lab 3		Lab 4		Lab 5		Protocol	Lab 1		Lab 2		Lab 3		Lab 4		Lab 5
			Run 1a.1	Run 1a.2	Run 1a.1	Run 1a.2	Run 1a.1	Run 1a.2	Run 1a.1	Run 1a.2	Run 1a.1	Run 1a.2		Run 1b.1	Run 1b.2	Run 1b.1	Run 1b.2	Run 1b.1	Run 1b.2	Run 1b.1	Run 1b.2	Run 1b.1	Run 1b.2
	Addition of Lambda phage spike-in		✓	✓	✓	✓	✗	✗	✓	✓	✓	✓		✗	✓	✓	✓	✓	✓	✓	✓	✓	✓
	DNA input mass	1 ug			✓	✓	✓	✓	✓	✓	✓	✓	1.5 ug			✓	✓	✓	✓	✓	✓	✓	✓
	Initial load of Fuel Mix				✓	✓	✓	✓		????	✓	✓				✓	✓	✓	✓			✓	✓
	Fragmentation	3,381 g (2×1 min)			✓	✓	✓	✓	✓	✓	✓	✓	3,381 g (2×1 min)			✓	✓	✓	✓	✓	✓	✓	✓
	CS DNA	5 ul			✓	✓	✗	✗	✓	✓	✓	✓	5 ul			✓	✓	✓	✓	✓	✓	✓	✓
	DNA mass End Repair	N/A			✓	✓					✗	✗	1 ug			✓	✓	✓	✓	✓	✓	✗	✗
	Library loaded	6 ul			✓6 µl	✓ 6 µl	✗ 12ul	✗ 12ul	✓	✓	✗ 10 µl	✗ 10 µl	12 ul			✓ 12 µl	✓ 12 µl	✓	✓	✓	✓	✓	✓
	Loads	0h, 24h			✓	✓	✓	✓	✓	✓	✓	✓	0h, 24h			✓	✓	✗ no top up due to crash	✓	✓	✓	✓	✓
	Run length	48h	✗ 44.45h and preceded by dummyRun	✗ 49.63h	✓ 48.33h	✓ 48.33h	✗ 61.58h	✗ 60h	✗ 38.83h	✗ 44.69h	✓48.26	✗ 74.60h	48h	✗ 62.59h	✗ 60.61h	✓ 48.34	✓ 48.32	✗ 23.32h due to crash	✗ 53.97	✓ 48.29h	✓ 48.27h	✗ 39.33h	✓ 48.28
	No restarts	0	✗ 1	✗ 2	✓	✓	✗ 2	✗ 1	✓	✓	✓	✗ 1		✗ 2	✗ 1	✓	✓	✓	✗ 1	✓	✓	✓	✓
	Protocol				✓	✓	✓	✓	✓	✓	✓	✓				✓	✓	✓	✓	✓	✓	✓	✓
	Used 1a reagents for P1a, 1b for P1b				✓	✓					✓	✓				✓	✓					✓	✓
	Pre-basecall reads provided		✓	✓	✗	✗	✗	✗	✓	✓	✓	✓		✓	✓	✗	✗	✗	✗	✓	✓	✓	✓

## Sheet: Desc
Field	Description	Example	Source

## Sheet: ExtraInfo
Phase 1a	Lab1		Lab2		Lab3		Lab4		Lab5		Any other comments or notes
	R1	R2	R1	R2	R1	R2	R1	R2	R1	R2
DNA extraction number	E1	E2	E1	E2	E1	E1	E1	E1	E1	E1
Library prep number	L1	L2	L1	L4	L1	L2	L1	L2	L1	L1
Replicate experiments run at same time	No	No	No	No	No	No	No	No	Yes	Yes
Phase 1b	Lab1		Lab2		Lab3		Lab4		Lab5
	R1	R2	R1	R2	R1	R2	R1	R2	R1	R2
DNA extraction number	E3	E3	E2	E2	E2	E2	?	?	E2	E2
Library prep number	L3	L4	L2	L3	L3	L4	L3	L4	L1	L1
Replicate experiments run at same time	No	No	Yes	Yes	No	No	No	No	Yes	Yes
