# Supplementary material for: MinION Analysis and Reference Consortium: Phase 1 data release and analysis
Source: F1000Res. 2015 Oct 15;4:1075. [Version 1] doi: 10.12688/f1000research.7201.1 (PMC4722697; doi:10.12688/f1000research.7201.1)
Supplement: Supplementary file 8 [file f1000research-4-7757-s0007.tgz › 5c0c4dc4-bb56-42d7-8f3f-1c76d8ac223e.xlsx]

## Sheet: Ip_etal_SI-Table-06-Experiments
runfolder	outprefix	runname	reportversion	reportrundt	exptname	exptstartdt	exptfinishdt	exptdurationseconds	exptdurationtext	samplenamefull	samplespecies	flowcellversion	flowcellid	deviceid	programlenhrs	minknowversion	metrichorversion	workflowtext	workflowfullname	workflowshortname	workflowversion	workflowmodeltype	bcallminlen	bcallmaxlen	channelpctactive	channelnumactive	channelnumtotal	channelsyielding1readonly	channelspeedeventspersecond	porepctactive	porenumactive	porenumtotal	poresyielding1readonly	devicespeedMeventsperhour	E-call yield (M)	E-call read count	E-call % E-call	E-call % temp	E-call len mean	E-call len mdn	E-call len min	E-call len max (K)	E-call bq mean	E-call bq mdn	E-all yield (M)	E-all read count	E-all % E-call	E-all % temp	E-all len mean
P1a-Lab1-R1	P1a-Lab1-R1	ECK12MG1655	0.2.10	2015-07-25 16:54:44	P1a-Lab1-R1	2015-03-27 02:11:32	2015-03-28 22:38:24	160012	1 day 20:26:52	Escherichia coli str. K-12 substr. MG1655 (DSM-18039)	Escherichia coli str. K-12 substr. MG1655	R7.3	FAA38154	MN02622	48	UNKNOWN	UNKNOWN	r7.3				r7.3	200	230000	93.2	477	512	22	38.9	37.5	767	2048	83	5.332	228.4	14761	100	.	15470	11035	200	216.6	.	.	237	15862	.	.	14942
P1a-Lab1-R2	P1a-Lab1-R2	ECK12MG1655	0.2.10	2015-07-25 17:17:05	P1a-Lab1-R2	2015-04-01 23:15:20	2015-04-02 22:41:52	84392.2	0 day 23:26:32	Escherichia coli str. K-12 substr. MG1655 (DSM-18039)	Escherichia coli str. K-12 substr. MG1655	R7.3	Not Recorded	MN02150	48	UNKNOWN	UNKNOWN	r7.3				r7.3	200	230000	94.7	485	512	2	48.2	48.5	994	2048	115	18.58	433.2	34865	100	.	12425	9358	200	214.4	.	.	435.6	35661	.	.	12214
P1a-Lab2-R1	P1a-Lab2-R1	ECK12MG1655	0.2.10	2015-07-25 17:17:05	P1a-Lab2-R1	2015-03-28 08:13:06	2015-03-30 09:32:51	173986	2 days 00:19:45	Escherichia coli str. K-12 substr. MG1655 (DSM-18039)	Escherichia coli str. K-12 substr. MG1655	R7.3	UNKNOWN	MN02692	48	UNKNOWN	UNKNOWN	r7.3				r7.3	200	230000	81.8	419	512	4	37.7	35.7	731	2048	67	15.049	725.4	62984	100	.	11517	8917	200	225.7	.	.	727.3	65066	.	.	11178
P1a-Lab2-R2	P1a-Lab2-R2	ECK12MG1655	0.2.10	2015-07-25 17:17:07	P1a-Lab2-R2	2015-04-25 02:03:08	2015-04-27 02:22:48	173981	2 days 00:19:40	Escherichia coli str. K-12 substr. MG1655 (DSM-18039)	Escherichia coli str. K-12 substr. MG1655	R7.3	UNKNOWN	MN02482	48	UNKNOWN	UNKNOWN	r7.3				r7.3	200	230000	93.9	481	512	1	38.5	49.1	1006	2048	137	24.396	1171.6	68998	100	.	16981	13198	200	228.2	.	.	1179	69356	.	.	16999
P1a-Lab3-R1	P1a-Lab3-R1	ECK12MG1655	0.2.10	2015-07-25 17:17:04	P1a-Lab3-R1	2015-03-27 18:50:45	2015-03-29 20:07:47	173823	2 days 00:17:02	Escherichia coli str. K-12 substr. MG1655 (DSM-18039)	Escherichia coli str. K-12 substr. MG1655	R7.3	FAA33799	MN02431	48		UNKNOWN	r7.3				r7.3	200	230000	98.6	505	512	1	41.1	74.2	1519	2048	178	40.721	1962.7	138179	100	.	14204	11338	200	227.5	.	.	1966.2	139286	.	.	14116
P1a-Lab3-R2	P1a-Lab3-R2	ECK12MG1655	0.2.10	2015-07-25 17:17:04	P1a-Lab3-R2	2015-03-31 17:21:46	2015-04-02 17:38:51	173825	2 days 00:17:05	Escherichia coli str. K-12 substr. MG1655 (DSM-18039)	Escherichia coli str. K-12 substr. MG1655	R7.3	FAA33761	MN02431	48		UNKNOWN	r7.3				r7.3	200	230000	91.6	469	512	4	42.5	39.3	804	2048	65	21.138	993.7	72147	100	.	13774	11410	200	208.7	.	.	1020.6	72843	.	.	14011
P1a-Lab4-R1	P1a-Lab4-R1	ECK12MG1655	0.2.10	2015-07-25 17:17:03	MARC Phase 1a	2015-03-27 17:08:33	2015-03-29 08:58:26	139793	1 day 14:49:53	Escherichia coli str. K-12 substr. MG1655 (DSM-18039)	Escherichia coli str. K-12 substr. MG1655	R7.3	FAA35923	MN02862	48		UNKNOWN	r7.3				r7.3	200	230000	97.3	498	512	3	39.3	47.2	966	2048	58	18.506	698.3	53163	100	.	13136	10439	200	223	.	.	718.6	64308	.	.	11175
P1a-Lab4-R2	P1a-Lab4-R2	ECK12MG1655	0.2.10	2015-07-25 17:17:05	MARC Phase 1a	2015-04-09 15:26:15	2015-04-11 12:07:31	160877	1 day 20:41:16	Escherichia coli str. K-12 substr. MG1655 (DSM-18039)	Escherichia coli str. K-12 substr. MG1655	R7.3	FAA38164	MN02862	48	0.49.2.9	UNKNOWN	r7.3				r7.3	200	230000	82.4	422	512	13	60.5	23.1	473	2048	18	6.87	271.9	74721	100	.	3639	1165	200	201.7	.	.	307	75611	.	.	4060
P1a-Lab5-R1	P1a-Lab5-R1	ECK12MG1655	0.2.10	2015-07-25 17:17:05	P1a-Lab5-R1	2015-03-31 16:06:26	2015-04-02 16:22:16	173750	2 days 00:15:50	Escherichia coli str. K-12 substr. MG1655 (DSM-18039)	Escherichia coli str. K-12 substr. MG1655	R7.3	FAA36017	MN02784	48		UNKNOWN	r7.3				r7.3	200	230000	90	461	512	3	36.7	35	717	2048	23	12.538	593.7	56443	100	.	10519	8861	200	226.6	.	.	605.1	67258	.	.	8997
P1a-Lab5-R2	P1a-Lab5-R2	ECK12MG1655	0.2.10	2015-07-25 17:17:05	P1a-Lab5-R2	2015-03-31 16:07:00	2015-04-02 06:53:40	139601	1 day 14:46:40	Escherichia coli str. K-12 substr. MG1655 (DSM-18039)	Escherichia coli str. K-12 substr. MG1655	R7.3	FAA36108	MN02181	48		UNKNOWN	r7.3				r7.3	200	230000	97.1	497	512	0	37.7	59	1209	2048	57	22.501	859.4	77706	100	.	11060	8973	200	228.2	.	.	872.5	90260	.	.	9667
P1b-Lab1-R1	P1b-Lab1-R1	ECK12MG1655	0.2.10	2015-07-25 17:17:05	P1b-Lab1-R1	2015-04-30 01:59:49	2015-05-01 03:46:45	92816.2	1 day 01:46:56	Escherichia coli str. K-12 substr. MG1655 (DSM-18039)	Escherichia coli str. K-12 substr. MG1655	R7.3	FAA44782	MN02150	48	UNKNOWN	UNKNOWN	r7.3				r7.3	200	230000	93	476	512	5	33.6	46.5	952	2048	61	17.014	433.9	34915	100	.	12428	9709	200	159.4	.	.	438.6	36071	.	.	12161
P1b-Lab1-R2	P1b-Lab1-R2	ECK12MG1655	0.2.10	2015-07-25 17:17:04	P1b-Lab1-R2	2015-05-06 20:53:26	2015-05-08 11:53:51	140425	1 day 15:00:25	Escherichia coli str. K-12 substr. MG1655 (DSM-18039)	Escherichia coli str. K-12 substr. MG1655	R7.3	Not Recorded	MN02758	48	UNKNOWN	UNKNOWN	r7.3				r7.3	200	230000	96.1	492	512	4	54.6	52.4	1074	2048	55	38.204	1482	102058	100	.	14521	12738	200	224	.	.	1490.2	102364	.	.	14558
P1b-Lab2-R1	P1b-Lab2-R1	ECK12MG1655	0.2.10	2015-07-25 17:17:06	P1b-Lab2-R1	2015-04-16 20:49:59	2015-04-18 21:10:13	174014	2 days 00:20:14	Escherichia coli str. K-12 substr. MG1655 (DSM-18039)	Escherichia coli str. K-12 substr. MG1655	R7.3	UNKNOWN	MN02482	48	UNKNOWN	UNKNOWN	r7.3				r7.3	200	230000	94.1	482	512	3	35.5	48.9	1002	2048	101	31.849	1531.8	84522	100	.	18123	15328	200	205.3	.	.	1539.5	84663	.	.	18184
P1b-Lab2-R2	P1b-Lab2-R2	ECK12MG1655	0.2.10	2015-07-25 17:17:02	P1b-Lab2-R2	2015-04-16 20:50:51	2015-04-18 21:09:54	173943	2 days 00:19:03	Escherichia coli str. K-12 substr. MG1655 (DSM-18039)	Escherichia coli str. K-12 substr. MG1655	R7.3	UNKNOWN	MN02692	48	UNKNOWN	UNKNOWN	r7.3				r7.3	200	230000	83.8	429	512	3	35	37.8	775	2048	95	16.33	787.8	48287	100	.	16316	13973	202	210.4	.	.	789	48470	.	.	16278
P1b-Lab3-R1	P1b-Lab3-R1	ECK12MG1655	0.2.10	2015-07-25 17:17:03	P1b-Lab3-R1	2015-04-20 18:49:35	2015-04-21 18:08:59	83964.4	0 day 23:19:24	Escherichia coli str. K-12 substr. MG1655 (DSM-18039)	Escherichia coli str. K-12 substr. MG1655	R7.3	FAA36116	MN02431	48		UNKNOWN	r7.3				r7.3	200	230000	90.6	464	512	7	35.5	23.6	483	2048	26	25.282	582.1	56214	100	.	10355	8768	200	227.5	.	.	589.7	56895	.	.	10364
P1b-Lab3-R2	P1b-Lab3-R2	ECK12MG1655	0.2.10	2015-07-25 17:17:06	P1b-Lab3-R2	2015-05-07 16:14:06	2015-05-08 21:17:36	104610	1 day 05:03:30	Escherichia coli str. K-12 substr. MG1655 (DSM-18039)	Escherichia coli str. K-12 substr. MG1655	R7.3	Not Recorded	MN02431	48		UNKNOWN	r7.3				r7.3	200	230000	96.5	494	512	1	41.4	51	1045	2048	70	13.18	375	40950	100	.	9157	5924	200	186.6	.	.	383	41665	.	.	9192
P1b-Lab4-R1	P1b-Lab4-R1	ECK12MG1655	0.2.10	2015-07-25 17:17:05	P1b-Lab4-R1	2015-04-22 16:40:53	2015-04-24 16:58:16	173843	2 days 00:17:23	Escherichia coli str. K-12 substr. MG1655 (DSM-18039)	Escherichia coli str. K-12 substr. MG1655	R7.3	FAA40596	MN02862	48		UNKNOWN	r7.3				r7.3	200	230000	82.8	424	512	15	40.1	30.8	631	2048	105	9.932	479.3	33852	100	.	14159	11666	201	200.1	.	.	479.6	34035	.	.	14091
P1b-Lab4-R2	P1b-Lab4-R2	ECK12MG1655	0.2.10	2015-07-25 17:17:06	P1b-Lab4-R2	2015-05-19 17:11:02	2015-05-21 17:27:04	173762	2 days 00:16:02	Escherichia coli str. K-12 substr. MG1655 (DSM-18039)	Escherichia coli str. K-12 substr. MG1655	R7.3	FAA39560	MN02862	48		UNKNOWN	r7.3				r7.3	200	230000	80.7	413	512	5	33.7	32	655	2048	47	14.358	663	38654	100	.	17153	14892	200	228.6	.	.	693	38877	.	.	17826
P1b-Lab5-R1	P1b-Lab5-R1	ECK12MG1655	0.2.10	2015-07-25 17:17:04	P1b-Lab5-R1	2015-04-15 15:10:23	2015-04-17 06:30:12	141589	1 day 15:19:49	Escherichia coli str. K-12 substr. MG1655 (DSM-18039)	Escherichia coli str. K-12 substr. MG1655	R7.3	FAA36264	MN02513	48		UNKNOWN	r7.3				r7.3	200	230000	47.3	242	512	22	38.3	13.1	268	2048	32	3.282	128.2	18406	100	.	6964	2724	200	130	.	.	129.1	18962	.	.	6808
P1b-Lab5-R2	P1b-Lab5-R2	ECK12MG1655	0.2.10	2015-07-25 17:17:06	P1b-Lab5-R2	2015-04-15 15:13:43	2015-04-17 15:30:39	173816	2 days 00:16:56	Escherichia coli str. K-12 substr. MG1655 (DSM-18039)	Escherichia coli str. K-12 substr. MG1655	R7.3	FAA40252	MN02181	48		UNKNOWN	r7.3				r7.3	200	230000	85.5	438	512	3	33.3	37.9	776	2048	91	12.083	575.1	40990	100	.	14029	11202	200	225	.	.	583.4	41316	.	.	14121
[truncated: 55 more columns]
