# Supplementary material for: MinION Analysis and Reference Consortium: Phase 1 data release and analysis
Source: F1000Res. 2015 Oct 15;4:1075. [Version 1] doi: 10.12688/f1000research.7201.1 (PMC4722697; doi:10.12688/f1000research.7201.1)
Supplement: Supplementary file 9 [file f1000research-4-7757-s0008.tgz › c334463c-570c-41c9-9310-379f25bf1792.xlsx]

## Sheet: Data
attribute	P1a-consensus	P1a-Lab1-R1	P1a-Lab1-R2	P1a-Lab2-R1	P1a-Lab2-R2	P1a-Lab3-R1	P1a-Lab3-R2	P1a-Lab4-R1	P1a-Lab4-R2	P1a-Lab5-R1	P1a-Lab5-R2	Same-Consensus	P1b-consensus	P1b-Lab1-R1	P1b-Lab1-R2	P1b-Lab2-R1	P1b-Lab2-R2	P1b-Lab3-R1	P1b-Lab3-R2	P1b-Lab4-R1	P1b-Lab4-R2	P1b-Lab5-R1	P1b-Lab5-R2
Analyses/Basecall_2D_000/dragonet version	1.10.0	-	-	-	1.12.1	-	-	-	-	-	-	FALSE	1.12.1	-	-	-	-	-	-	-	-	-	-
Analyses/Basecall_2D_000/version	1.10.1	-	-	-	1.12.2	-	-	-	-	-	-	FALSE	1.12.2	-	-	-	-	-	-	-	-	-	-
Analyses/Basecall_2D_000/name	ONT Sequencing Workflow	-	-	-	-	-	-	-	-	-	-	TRUE	ONT Sequencing Workflow	-	-	-	-	-	-	-	-	-	-
Analyses/Basecall_2D_000/chimaera version	1.10.1	-	-	-	1.12.2	-	-	-	-	-	-	FALSE	1.12.2	-	-	-	-	-	-	-	-	-	-
Analyses/Basecall_2D_000/Configuration/aggregator/report	1	-	-	-	-	-	-	-	-	-	-	TRUE	1	-	-	-	-	-	-	-	-	-	-
Analyses/Basecall_2D_000/Configuration/aggregator/sections	split_hairpin,post_process_template,post_process_complement,basecall_1d_template,basecall_1d_complement,hairpin_align,basecall_2d	-	-	-	-	-	-	-	-	-	-	TRUE	split_hairpin,post_process_template,post_process_complement,basecall_1d_template,basecall_1d_complement,hairpin_align,basecall_2d	-	-	-	-	-	-	-	-	-	-
Analyses/Basecall_2D_000/Configuration/basecall_1d/ignore_penalty	0.0001	-	-	-	-	-	-	-	-	-	-	TRUE	0.0001	-	-	-	-	-	-	-	-	-	-
Analyses/Basecall_2D_000/Configuration/basecall_1d/outlier_prob	0.01	-	-	-	-	-	-	-	-	-	-	TRUE	0.01	-	-	-	-	-	-	-	-	-	-
Analyses/Basecall_2D_000/Configuration/basecall_1d/scale_iterations	10	-	-	-	-	-	-	-	-	-	-	TRUE	10	-	-	-	-	-	-	-	-	-	-
Analyses/Basecall_2D_000/Configuration/basecall_1d/remove_iterations	2	-	-	-	-	-	-	-	-	-	-	TRUE	2	-	-	-	-	-	-	-	-	-	-
Analyses/Basecall_2D_000/Configuration/basecall_1d/ignore_prob	0.01	-	-	-	-	-	-	-	-	-	-	TRUE	0.01	-	-	-	-	-	-	-	-	-	-
Analyses/Basecall_2D_000/Configuration/basecall_2d/trans_max_diff	8	-	-	-	-	-	-	-	-	-	-	TRUE	8	-	-	-	-	-	-	-	-	-	-
Analyses/Basecall_2D_000/Configuration/basecall_2d/trans_fmin	0.8	-	-	-	-	-	-	-	-	-	-	TRUE	0.8	-	-	-	-	-	-	-	-	-	-
Analyses/Basecall_2D_000/Configuration/basecall_2d/c03	0.265606	-	-	-	-	-	-	-	-	-	-	FALSE	0.265606	-	-	-	-	-	-	-	-	-	-
Analyses/Basecall_2D_000/Configuration/basecall_2d/chunk_size	1000	-	-	-	-	-	-	-	-	-	-	TRUE	1000	-	-	-	-	-	-	-	-	-	-
Analyses/Basecall_2D_000/Configuration/basecall_2d/band_size	15	-	-	-	-	-	-	-	-	-	-	TRUE	15	-	-	-	-	-	-	-	-	-	-
Analyses/Basecall_2D_000/Configuration/basecall_2d/trans_min_diff	1	-	-	-	-	-	-	-	-	-	-	TRUE	1	-	-	-	-	-	-	-	-	-	-
Analyses/Basecall_2D_000/Configuration/basecall_2d/trans_unity_diff	2	-	-	-	-	-	-	-	-	-	-	TRUE	2	-	-	-	-	-	-	-	-	-	-
Analyses/Basecall_2D_000/Configuration/basecall_2d/window_size	101	-	-	-	-	-	-	-	-	-	-	TRUE	101	-	-	-	-	-	-	-	-	-	-
Analyses/Basecall_2D_000/Configuration/basecall_2d/min_mean_qscore	9	-	-	-	-	-	-	-	-	-	-	TRUE	9	-	-	-	-	-	-	-	-	-	-
Analyses/Basecall_2D_000/Configuration/basecall_2d/trans_mod	simple	-	-	-	-	-	-	-	-	-	-	TRUE	simple	-	-	-	-	-	-	-	-	-	-
Analyses/Basecall_2D_000/Configuration/basecall_2d/use_sd	1	-	-	-	-	-	-	-	-	-	-	TRUE	1	-	-	-	-	-	-	-	-	-	-
Analyses/Basecall_2D_000/Configuration/basecall_2d/c01	0.787451	-	-	-	-	-	-	-	-	-	-	FALSE	0.787451	-	-	-	-	-	-	-	-	-	-
Analyses/Basecall_2D_000/Configuration/basecall_2d/c02	0.264433	-	-	-	-	-	-	-	-	-	-	FALSE	0.264433	-	-	-	-	-	-	-	-	-	-
Analyses/Basecall_2D_000/Configuration/basecall_2d/trans_fmax	2.5	-	-	-	-	-	-	-	-	-	-	TRUE	2.5	-	-	-	-	-	-	-	-	-	-
Analyses/Basecall_2D_000/Configuration/basecall_2d/c04	0.0587783	-	-	-	-	-	-	-	-	-	-	FALSE	0.0587783	-	-	-	-	-	-	-	-	-	-
Analyses/Basecall_2D_000/Configuration/general/recipe	basecall	-	-	-	-	-	-	-	-	-	-	TRUE	basecall	-	-	-	-	-	-	-	-	-	-
Analyses/Basecall_2D_000/Configuration/general/template_model	auto	-	-	-	-	-	-	-	-	-	-	TRUE	auto	-	-	-	-	-	-	-	-	-	-
Analyses/Basecall_2D_000/Configuration/general/max_events	230000	-	-	-	-	-	-	-	-	-	-	TRUE	230000	-	-	-	-	-	-	-	-	-	-
Analyses/Basecall_2D_000/Configuration/general/min_events	200	-	-	-	-	-	-	-	-	-	-	TRUE	200	-	-	-	-	-	-	-	-	-	-
Analyses/Basecall_2D_000/Configuration/general/barcoding_path	MISSING	MISSING	MISSING	MISSING	/opt/chimaera/barcoding	MISSING	MISSING	MISSING	MISSING	MISSING	MISSING	FALSE	/opt/chimaera/barcoding	-	-	-	-	-	-	-	-	-	-
Analyses/Basecall_2D_000/Configuration/general/default_model_path	/opt/chimaera/model	-	-	-	-	-	-	-	-	-	-	TRUE	/opt/chimaera/model	-	-	-	-	-	-	-	-	-	-
Analyses/Basecall_2D_000/Configuration/general/complement_model	auto	-	-	-	-	-	-	-	-	-	-	TRUE	auto	-	-	-	-	-	-	-	-	-	-
Analyses/Basecall_2D_000/Configuration/general/sampling_rate	3000	-	-	-	-	-	-	-	-	-	-	TRUE	3000	-	-	-	-	-	-	-	-	-	-
Analyses/Basecall_2D_000/Configuration/general/config	/opt/chimaera/config/basecall_2d.cfg	-	-	-	-	-	-	-	-	-	-	TRUE	/opt/chimaera/config/basecall_2d.cfg	-	-	-	-	-	-	-	-	-	-
Analyses/Basecall_2D_000/Configuration/general/workflow_name	Basecall_2D_000	-	-	-	-	-	-	-	-	-	-	TRUE	Basecall_2D_000	-	-	-	-	-	-	-	-	-	-
Analyses/Basecall_2D_000/Configuration/general/counter	0	-	-	-	-	-	-	-	-	-	-	TRUE	0	-	-	-	-	-	-	-	-	-	-
Analyses/Basecall_2D_000/Configuration/general/model_path	/opt/chimaera/model	-	-	-	-	-	-	-	-	-	-	TRUE	/opt/chimaera/model	-	-	-	-	-	-	-	-	-	-
Analyses/Basecall_2D_000/Configuration/general/model_type	r7.3	-	-	-	-	-	-	-	-	-	-	TRUE	r7.3	-	-	-	-	-	-	-	-	-	-
Analyses/Basecall_2D_000/Configuration/hairpin_align/boundary_value_2d	0	-	-	-	-	-	-	-	-	-	-	TRUE	0	-	-	-	-	-	-	-	-	-	-
Analyses/Basecall_2D_000/Configuration/hairpin_align/skip_2d_for_bad_runs	0	-	-	-	-	-	-	-	-	-	-	TRUE	0	-	-	-	-	-	-	-	-	-	-
Analyses/Basecall_2D_000/Configuration/hairpin_align/max_ratio	2	-	-	-	-	-	-	-	-	-	-	TRUE	2	-	-	-	-	-	-	-	-	-	-
Analyses/Basecall_2D_000/Configuration/hairpin_align/gap_penalty	500	-	-	-	-	-	-	-	-	-	-	TRUE	500	-	-	-	-	-	-	-	-	-	-
Analyses/Basecall_2D_000/Configuration/hairpin_align/max_events	230000	-	-	-	-	-	-	-	-	-	-	TRUE	230000	-	-	-	-	-	-	-	-	-	-
Analyses/Basecall_2D_000/Configuration/hairpin_align/min_ratio	0.5	-	-	-	-	-	-	-	-	-	-	TRUE	0.5	-	-	-	-	-	-	-	-	-	-
Analyses/Basecall_2D_000/Configuration/hairpin_align/min_events	100	-	-	-	-	-	-	-	-	-	-	TRUE	100	-	-	-	-	-	-	-	-	-	-
Analyses/Basecall_2D_000/Configuration/post_processing/tstat_threshold	5	-	-	-	-	-	-	-	-	-	-	TRUE	5	-	-	-	-	-	-	-	-	-	-
Analyses/Basecall_2D_000/Configuration/post_processing/stutter_divisor	6	-	-	-	-	-	-	-	-	-	-	TRUE	6	-	-	-	-	-	-	-	-	-	-
Analyses/Basecall_2D_000/Configuration/post_processing/stutter_factor	0.6	-	-	-	-	-	-	-	-	-	-	TRUE	0.6	-	-	-	-	-	-	-	-	-	-
Analyses/Basecall_2D_000/Configuration/post_processing/use_post_processing	1	-	-	-	-	-	-	-	-	-	-	TRUE	1	-	-	-	-	-	-	-	-	-	-
Analyses/Basecall_2D_000/Configuration/post_processing/stutter_threshold	1.11	-	-	-	-	-	-	-	-	-	-	TRUE	1.11	-	-	-	-	-	-	-	-	-	-
Analyses/Basecall_2D_000/Configuration/post_processing/tstat_factor	0.6	-	-	-	-	-	-	-	-	-	-	TRUE	0.6	-	-	-	-	-	-	-	-	-	-
Analyses/Basecall_2D_000/Configuration/post_processing/posterior_factor	MISSING	MISSING	MISSING	MISSING	0.5	MISSING	MISSING	MISSING	MISSING	MISSING	MISSING	FALSE	0.5	-	-	-	-	-	-	-	-	-	-
Analyses/Basecall_2D_000/Configuration/post_processing.3000Hz/tstat_threshold	5	-	-	-	-	-	-	-	-	-	-	TRUE	5	-	-	-	-	-	-	-	-	-	-
Analyses/Basecall_2D_000/Configuration/post_processing.3000Hz/stutter_divisor	6	-	-	-	-	-	-	-	-	-	-	TRUE	6	-	-	-	-	-	-	-	-	-	-
Analyses/Basecall_2D_000/Configuration/post_processing.3000Hz/stutter_factor	0.6	-	-	-	-	-	-	-	-	-	-	TRUE	0.6	-	-	-	-	-	-	-	-	-	-
Analyses/Basecall_2D_000/Configuration/post_processing.3000Hz/use_post_processing	1	-	-	-	-	-	-	-	-	-	-	TRUE	1	-	-	-	-	-	-	-	-	-	-
Analyses/Basecall_2D_000/Configuration/post_processing.3000Hz/stutter_threshold	1.11	-	-	-	-	-	-	-	-	-	-	TRUE	1.11	-	-	-	-	-	-	-	-	-	-
Analyses/Basecall_2D_000/Configuration/post_processing.3000Hz/tstat_factor	0.6	-	-	-	-	-	-	-	-	-	-	TRUE	0.6	-	-	-	-	-	-	-	-	-	-
Analyses/Basecall_2D_000/Configuration/post_processing.3000Hz/posterior_factor	MISSING	MISSING	MISSING	MISSING	0.5	MISSING	MISSING	MISSING	MISSING	MISSING	MISSING	FALSE	0.5	-	-	-	-	-	-	-	-	-	-
Analyses/Basecall_2D_000/Configuration/post_processing.5000Hz/tstat_threshold	5	-	-	-	-	-	-	-	-	-	-	TRUE	5	-	-	-	-	-	-	-	-	-	-
Analyses/Basecall_2D_000/Configuration/post_processing.5000Hz/stutter_divisor	7	-	-	-	-	-	-	-	-	-	-	TRUE	7	-	-	-	-	-	-	-	-	-	-
Analyses/Basecall_2D_000/Configuration/post_processing.5000Hz/stutter_factor	0.8	-	-	-	-	-	-	-	-	-	-	TRUE	0.8	-	-	-	-	-	-	-	-	-	-
Analyses/Basecall_2D_000/Configuration/post_processing.5000Hz/use_post_processing	1	-	-	-	-	-	-	-	-	-	-	TRUE	1	-	-	-	-	-	-	-	-	-	-
Analyses/Basecall_2D_000/Configuration/post_processing.5000Hz/stutter_threshold	1.425	-	-	-	-	-	-	-	-	-	-	TRUE	1.425	-	-	-	-	-	-	-	-	-	-
Analyses/Basecall_2D_000/Configuration/post_processing.5000Hz/tstat_factor	0.6	-	-	-	-	-	-	-	-	-	-	TRUE	0.6	-	-	-	-	-	-	-	-	-	-
Analyses/Basecall_2D_000/Configuration/post_processing.5000Hz/posterior_factor	MISSING	MISSING	MISSING	MISSING	0.5	MISSING	MISSING	MISSING	MISSING	MISSING	MISSING	FALSE	0.5	-	-	-	-	-	-	-	-	-	-
Analyses/Basecall_2D_000/Configuration/recipes/basecall	Basecall_2D	-	-	-	-	-	-	-	-	-	-	TRUE	Basecall_2D	-	-	-	-	-	-	-	-	-	-
Analyses/Basecall_2D_000/Configuration/split_hairpin/trim_end	0	-	-	-	-	-	-	-	-	-	-	TRUE	0	-	-	-	-	-	-	-	-	-	-
Analyses/Basecall_2D_000/Configuration/split_hairpin/trim_front	5	-	-	-	-	-	-	-	-	-	-	TRUE	5	-	-	-	-	-	-	-	-	-	-
Analyses/Basecall_2D_000/Configuration/split_hairpin/max_pt_search_len	3	-	-	-	-	-	-	-	-	-	-	TRUE	3	-	-	-	-	-	-	-	-	-	-
Analyses/Basecall_2D_000/Configuration/split_hairpin/pt_window	0.5	-	-	-	-	-	-	-	-	-	-	TRUE	0.5	-	-	-	-	-	-	-	-	-	-
Analyses/Basecall_2D_000/Configuration/split_hairpin/mad_threshold	4.5	-	-	-	-	-	-	-	-	-	-	TRUE	4.5	-	-	-	-	-	-	-	-	-	-
Analyses/Basecall_2D_000/Configuration/split_hairpin/min_peak_dur	0	-	-	-	-	-	-	-	-	-	-	TRUE	0	-	-	-	-	-	-	-	-	-	-
Analyses/Basecall_2D_000/Configuration/split_hairpin/min_pt_dur	0.15	-	-	-	-	-	-	-	-	-	-	TRUE	0.15	-	-	-	-	-	-	-	-	-	-
Analyses/Basecall_2D_000/Configuration/split_hairpin/peak_threshold	0	-	-	-	-	-	-	-	-	-	-	TRUE	0	-	-	-	-	-	-	-	-	-	-
Analyses/Basecall_2D_000/Configuration/split_hairpin/mode	double_abasic	-	-	-	-	-	-	-	-	-	-	TRUE	double_abasic	-	-	-	-	-	-	-	-	-	-
Analyses/Basecall_2D_000/Configuration/split_hairpin/pt_drop	1.5	-	-	-	-	-	-	-	-	-	-	TRUE	1.5	-	-	-	-	-	-	-	-	-	-
Analyses/Basecall_2D_000/Configuration/split_hairpin/trim_hairpin	5	-	-	-	-	-	-	-	-	-	-	TRUE	5	-	-	-	-	-	-	-	-	-	-
Analyses/Basecall_2D_000/Configuration/split_hairpin/da_min_pt_dur	0.1	-	-	-	-	-	-	-	-	-	-	TRUE	0.1	-	-	-	-	-	-	-	-	-	-
Analyses/Basecall_2D_000/Configuration/split_hairpin/min_events	200	-	-	-	-	-	-	-	-	-	-	TRUE	200	-	-	-	-	-	-	-	-	-	-
Analyses/Basecall_2D_000/Configuration/split_hairpin/abasic_range_backup	0	-	-	-	-	-	-	-	-	-	-	TRUE	0	-	-	-	-	-	-	-	-	-	-
Analyses/Basecall_2D_000/Configuration/split_hairpin/first_n	100	-	-	-	-	-	-	-	-	-	-	TRUE	100	-	-	-	-	-	-	-	-	-	-
Analyses/Basecall_2D_000/Configuration/split_hairpin/da_min_peak_dur	0.1	-	-	-	-	-	-	-	-	-	-	TRUE	0.1	-	-	-	-	-	-	-	-	-	-
Analyses/EventDetection_000/name	MinKNOW-Event-Detection	-	-	-	-	-	-	-	-	-	-	TRUE	MinKNOW-Event-Detection	-	-	-	-	-	-	-	-	-	-
Analyses/EventDetection_000/version	0.49.2.9 b201503181709	-	-	-	-	-	-	-	-	-	-	TRUE	0.49.2.9 b201503181709	0.49.3.7 b201504271121	0.49.3.7 b201504271121	-	-	-	0.49.3.7 b201504271121	-	0.49.3.7 b201504271121	-	-
Analyses/EventDetection_000/Configuration/abasic_detection/min_sample_size	70	-	-	-	-	-	-	-	-	-	-	TRUE	70	-	-	-	-	-	-	-	-	-	-
Analyses/EventDetection_000/Configuration/abasic_detection/max_sample_size	200	-	-	-	-	-	-	-	-	-	-	TRUE	200	-	-	-	-	-	-	-	-	-	-
Analyses/EventDetection_000/Configuration/abasic_detection/threshold_factor	3.6	-	-	-	-	-	-	-	-	-	-	TRUE	3.6	-	-	-	-	-	-	-	-	-	-
Analyses/EventDetection_000/Configuration/abasic_detection/first_peak_min_length	5	-	-	-	-	-	-	-	-	-	-	TRUE	5	-	-	-	-	-	-	-	-	-	-
Analyses/EventDetection_000/Configuration/abasic_detection/secondary_peak_min_length	1	-	-	-	-	-	-	-	-	-	-	TRUE	1	-	-	-	-	-	-	-	-	-	-
Analyses/EventDetection_000/Configuration/abasic_detection/secondary_peak_factor	0.8	-	-	-	-	-	-	-	-	-	-	TRUE	0.8	-	-	-	-	-	-	-	-	-	-
Analyses/EventDetection_000/Configuration/abasic_detection/secondary_peak_factor_relative_to_median	0	-	-	-	-	-	-	-	-	-	-	TRUE	0	-	-	-	-	-	-	-	-	-	-
Analyses/EventDetection_000/Configuration/abasic_detection/must_go_below_median_before	0	-	-	-	-	-	-	-	-	-	-	TRUE	0	-	-	-	-	-	-	-	-	-	-
Analyses/EventDetection_000/Configuration/event_detection/mode	multittest_continuous	-	-	-	-	-	-	-	-	-	-	TRUE	multittest_continuous	-	-	-	-	-	-	-	-	-	-
Analyses/EventDetection_000/Configuration/event_detection/peak_detector	highland	-	-	-	-	-	-	-	-	-	-	TRUE	highland	-	-	-	-	-	-	-	-	-	-
Analyses/EventDetection_000/Configuration/event_detection/threshold	5.27	-	-	-	-	-	-	-	-	-	-	TRUE	5.27	-	-	-	-	-	-	-	-	-	-
Analyses/EventDetection_000/Configuration/event_detection/window_size	9	-	-	-	-	-	-	-	-	-	-	TRUE	9	-	-	-	-	-	-	-	-	-	-
Analyses/EventDetection_000/Configuration/event_detection/smallest_event	4	-	-	-	-	-	-	-	-	-	-	TRUE	4	-	-	-	-	-	-	-	-	-	-
Analyses/EventDetection_000/Configuration/event_detection/long_threshold	3.58	-	-	-	-	-	-	-	-	-	-	TRUE	3.58	-	-	-	-	-	-	-	-	-	-
Analyses/EventDetection_000/Configuration/event_detection/long_window_size	18	-	-	-	-	-	-	-	-	-	-	TRUE	18	-	-	-	-	-	-	-	-	-	-
Analyses/EventDetection_000/Configuration/event_detection/long_smallest_event	9	-	-	-	-	-	-	-	-	-	-	TRUE	9	-	-	-	-	-	-	-	-	-	-
Analyses/EventDetection_000/Configuration/event_detection/limiter	-1	-	-	-	-	-	-	-	-	-	-	TRUE	-1	-	-	-	-	-	-	-	-	-	-
Analyses/EventDetection_000/Configuration/hairpin_detection/polyt_min_length	450	-	-	-	-	-	-	-	-	-	-	TRUE	450	1350000	1350000	-	-	-	1350000	-	1350000	-	-
Analyses/EventDetection_000/Configuration/hairpin_detection/polyt_window	1500	-	-	-	-	-	-	-	-	-	-	TRUE	1500	4500000	4500000	-	-	-	4500000	-	4500000	-	-
Analyses/EventDetection_000/Configuration/hairpin_detection/polyt_threshold_factor	-1.4826	-	-	-	-	-	-	-	-	-	-	TRUE	-1.4826	-	-	-	-	-	-	-	-	-	-
Sequences/Meta/version	FAST4:2	-	-	-	-	-	-	-	-	-	-	TRUE	FAST4:2	-	-	-	-	-	-	-	-	-	-
Sequences/Meta/tool	ONTFAST5TOOLS REVISION: windows/0	-	-	-	-	-	-	-	-	-	-	TRUE	ONTFAST5TOOLS REVISION: windows/0	-	-	-	-	-	-	-	-	-	-
Sequences/Meta/precision	uint_16bit	-	-	-	-	-	-	-	-	-	-	TRUE	uint_16bit	-	-	-	-	-	-	-	-	-	-
Sequences/Meta/numerical_encoding	-1000log10(1-p)	-	-	-	-	-	-	-	-	-	-	TRUE	-1000log10(1-p)	-	-	-	-	-	-	-	-	-	-
UniqueGlobalKey/channel_id/digitisation	8192	-	-	-	-	-	-	-	-	-	-	TRUE	8192	-	-	-	-	-	-	-	-	-	-
UniqueGlobalKey/channel_id/sampling_rate	3000	-	-	-	-	-	-	-	-	-	-	TRUE	3000	-	-	-	-	-	-	-	-	-	-
UniqueGlobalKey/tracking_id/version	0.49.2.9 b201503181709	-	-	-	-	-	-	-	-	-	-	TRUE	0.49.2.9 b201503181709	0.49.3.7 b201504271121	0.49.3.7 b201504271121	-	-	-	0.49.3.7 b201504271121	-	0.49.3.7 b201504271121	-	-
UniqueGlobalKey/tracking_id/protocols_version_name	0.49.2.11	0.49.2.9	-	-	-	-	-	-	-	-	-	TRUE	0.49.2.11	0.49.3.7	0.49.3.7	-	-	-	0.49.3.7	-	0.49.3.7	-	-
UniqueGlobalKey/tracking_id/version_name	0.49.2.9 b201503181709	-	-	-	-	-	-	-	-	-	-	TRUE	0.49.2.9 b201503181709	0.49.3.7 b201504271121	0.49.3.7 b201504271121	-	-	-	0.49.3.7 b201504271121	-	0.49.3.7 b201504271121	-	-
UniqueGlobalKey/tracking_id/exp_script_name	./python/recipes/MAP_48Hr_Sequencing_Run.py	-	-	-	-	-	-	-	-	-	-	TRUE	./python/recipes/MAP_48Hr_Sequencing_Run.py	-	-	-	-	-	-	-	-	-	-
UniqueGlobalKey/tracking_id/exp_script_purpose	sequencing_run	-	-	-	-	-	-	-	-	-	-	TRUE	sequencing_run	-	-	-	-	-	-	-	-	-	-

## Sheet: Desc
Field	Description
attribute	Group within the fast5 file
P1a-consensus	The most popular value for this attribute in the Phase1a runs
P1a-CSHL-R1	Deviations from the consensus for this attribute in this run
...
P1a-ZF-R2
Same-Consensus	Boolean value indicating if the value of this attribute was the same in Phase1 and Phase1b
P1b-CSHL-R1	Deviations from the consensus for this attribute in this run
...
P1b-ZF-R2
