# Supplementary material for: MinION Analysis and Reference Consortium: Phase 1 data release and analysis
Source: F1000Res. 2015 Oct 15;4:1075. [Version 1] doi: 10.12688/f1000research.7201.1 (PMC4722697; doi:10.12688/f1000research.7201.1)
Supplement: Supplementary file 10 [file f1000research-4-7757-s0009.tgz › a7970cc0-171e-4b3d-9937-10e94893da11.xlsx]

## Sheet: Data
expt_id	batch_id	batch_prefix	batch_is_standard	run_start_secsincet0	run_end_secsincet0	run_start_dt	run_end_dt	run_duration_sec	run_duration_hrs	seq_duration_hrs	idle_duration_hrs	standard_wetlab_protocol	S1G1_hrs	S1G2_hrs	S2G1_hrs	S2G2_hrs	S3G1_hrs	S3G2_hrs	has_lambda_control_spikein	correct_DNA_input_mass	correct_library_volume	no_contamination	correct_init_fuel	reload_at_24h	poreswitch_at_24h	possible_failed_run	computer_crash	harddrive_filled_up	start_numbr	protocol_used	well_groups_used	read_class	seqduration_46_to_50h	expt_has_standard_data_46_to_50h	expt_has_standard_data_24_to_46h	expt_has_restart_before_24h	has_restart_24_to_46h	run_longer_than_50h	raw_fast5_provided
P1a-Lab1-R1	ALL	ALL	NA	1427422292	1427582304	2015-03-27 02:11:32	2015-03-28 22:38:24	160012	44.45	44.45	0	1							1	NA	1	1	1	NA	NA	1	0	0	NA	NA	NA	NA	NA	0	0	0	0	0	1
P1a-Lab1-R1	1130_1	Oxford2_MARC_Ecoli_499_03262015_1130_1	0	1427422292	1427582304	2015-03-27 02:11:32	2015-03-28 22:38:24	160012	44.45	44.45	0		24	20.45	0	0	0	0	1	0	1	1	1	1	1	NA	NA	NA	S1	MAP_48Hr_Sequencing_Run	G1,G2	standard	0	NA	NA	NA	NA	NA	1
P1a-Lab1-R2	ALL	ALL	NA	1427926520	1428105192	2015-04-01 23:15:20	2015-04-04 00:53:12	178672	49.63	47.45	2.18	0							1	NA	1	1	1	NA	NA	1	0	0	NA		NA	NA	NA	0	0	1	1	0	1
P1a-Lab1-R2	1518_1	oxford3_MARC_EColi_040115_1518_1	0	1427926520	1427981236	2015-04-01 23:15:20	2015-04-02 14:27:15	54715.6	15.2	15.2	0		15.2	0	0	0	0	0	1	1	1	1	1	0	0	NA	NA	NA	S1	MAP_48Hr_Sequencing_Run	G1	standard	0	NA	NA	NA	NA	NA	1
P1a-Lab1-R2	1702_1	oxford3_MARC_EColi_040115_2x_1702_1	0	1427987824	1428072216	2015-04-02 16:17:04	2015-04-03 15:43:36	84392.2	23.44	23.44	0		0	0	23.44	0	0	0	1	1	1	1	1	0	0	NA	NA	NA	S2	MAP_48Hr_Sequencing_Run	G1	restart_before_24h	0	NA	NA	NA	NA	NA	1
P1a-Lab1-R2	0438_1	oxford3_MARC_EColi_040115_3x_0438_1	0	1428073480	1428105192	2015-04-03 16:04:40	2015-04-04 00:53:12	31712.3	8.81	8.81	0		0	0	0	0	8.81	0	1	1	1	1	1	0	0	NA	NA	NA	S3	MAP_48Hr_Sequencing_Run	G1	restart_before_24h	0	NA	NA	NA	NA	NA	1
P1a-Lab2-R1	ALL	ALL	NA	1427530386	1427704372	2015-03-28 08:13:06	2015-03-30 09:32:51	173986	48.33	48.33	0	1							1	NA	1	1	1	NA	NA	0	0	0	NA	NA	NA	NA	NA	1	0	0	0	0	0
P1a-Lab2-R1	1304_1	makeson_PC_MA_286_R7.3_MARC_K12_03_27_15_1304_1	1	1427530386	1427704372	2015-03-28 08:13:06	2015-03-30 09:32:51	173986	48.33	48.33	0		24	24.33	0	0	0	0	1	1	1	1	1	1	1	NA	NA	NA	S1	MAP_48Hr_Sequencing_Run	G1,G2	standard	1	NA	NA	NA	NA	NA	0
P1a-Lab2-R2	ALL	ALL	NA	1429923788	1430097769	2015-04-25 02:03:08	2015-04-27 02:22:48	173981	48.33	48.33	0	1							1	NA	1	1	1	NA	NA	0	0	0	NA		NA	NA	NA	1	0	0	0	0	0
P1a-Lab2-R2	0306_1	DEAMERNANOPORE_DD_575_R7.3_MARC_1a_Run2_0306_1	1	1429923788	1430097769	2015-04-25 02:03:08	2015-04-27 02:22:48	173981	48.33	48.33	0		24	24.33	0	0	0	0	1	1	1	1	1	1	1	NA	NA	NA	S1	MAP_48Hr_Sequencing_Run	G1,G2	standard	1	NA	NA	NA	NA	NA	0
P1a-Lab3-R1	ALL	ALL	NA	1427482245	1427703933	2015-03-27 18:50:45	2015-03-30 09:25:32	221688	61.58	61.16	0.42	0							0	NA	0	1	1	NA	NA	0	0	0	NA	NA	NA	NA	NA	1	0	0	0	1	0
P1a-Lab3-R1	5043_1	FMH_MEDMicroBio_150327_E.coli_MARC1_5043_1	0	1427482245	1427656068	2015-03-27 18:50:45	2015-03-29 20:07:47	173823	48.28	48.28	0		24	24.28	0	0	0	0	0	1	0	1	1	1	1	NA	NA	NA	S1	MAP_48Hr_Sequencing_Run	G1,G2	standard	1	NA	NA	NA	NA	NA	0
P1a-Lab3-R1	2744_1	FMH_MEDMicroBio_150329_E.coli_MARC1_restart_after_48hrs_2744_1	0	1427657266	1427686380	2015-03-29 20:27:46	2015-03-30 04:32:59	29113.8	8.09	8.09	0		0	0	8.09	0	0	0	0	1	0	1	1	0	0	NA	NA	NA	S2	MAP_48Hr_Sequencing_Run	G1	restart_after_48h	0	NA	NA	NA	NA	NA	0
P1a-Lab3-R1	3756_1	FMH_MEDMicroBio_150329_E.coli_MARC1_restart_after_48hrs_3756_1	0	1427686678	1427703933	2015-03-30 04:37:58	2015-03-30 09:25:32	17254.7	4.79	4.79	0		0	0	0	0	4.79	0	0	1	0	1	1	0	0	NA	NA	NA	S3	MAP_48Hr_Sequencing_Run	G1	restart_after_48h	0	NA	NA	NA	NA	NA	0
P1a-Lab3-R2	ALL	ALL	NA	1427818906	1427994428	2015-03-31 17:21:46	2015-04-02 18:07:08	175522	48.76	48.74	0.02	0							0	NA	0	1	1	NA	NA	0	0	0	NA		NA	NA	NA	1	0	0	0	0	0
P1a-Lab3-R2	2144_1	FMH_MEDMicroBio_150331_E.coli_MARC1_second_run_2144_1	0	1427818906	1427992731	2015-03-31 17:21:46	2015-04-02 17:38:51	173825	48.28	48.28	0		24	24.28	0	0	0	0	0	1	0	1	1	1	1	NA	NA	NA	S1	MAP_48Hr_Sequencing_Run	G1,G2	standard	1	NA	NA	NA	NA	NA	0
P1a-Lab3-R2	3935_1	FMH_MEDMicroBio_150331_E.coli_MARC1_second_run_restart_3935_1	0	1427992777	1427994428	2015-04-02 17:39:37	2015-04-02 18:07:08	1651.26	0.46	0.46	0		0	0	0.46	0	0	0	0	1	0	1	1	0	0	NA	NA	NA	S2	MAP_48Hr_Sequencing_Run	G1	restart_after_48h	0	NA	NA	NA	NA	NA	0
P1a-Lab4-R1	ALL	ALL	NA	1427476113	1427615906	2015-03-27 17:08:33	2015-03-29 08:58:26	139793	38.83	38.83	0	1							1	NA	1	1	1	NA	NA	0	0	1	NA		NA	NA	NA	1	0	0	0	0	1
P1a-Lab4-R1	0831_1	BOWDEN05_20150327_MN02862_FAA35923_MdC_MARC_PhasheI_0831_1	0	1427476113	1427615906	2015-03-27 17:08:33	2015-03-29 08:58:26	139793	38.83	38.83	0		24	14.83	0	0	0	0	1	1	1	1	1	1	1	NA	NA	NA	S1	MAP_48Hr_Sequencing_Run	G1,G2	standard	0	NA	NA	NA	NA	NA	1
P1a-Lab4-R2	ALL	ALL	NA	1428589575	1428750452	2015-04-09 15:26:15	2015-04-11 12:07:31	160877	44.69	44.69	0	0							1	NA	1	1	0	NA	NA	0	0	0	NA		NA	NA	NA	0	1	0	0	0	1
P1a-Lab4-R2	2613_1	BOWDEN05_20150409_MN02862_FAA38164_MdC_MARC_Phase1_2_2613_1	0	1428589575	1428750452	2015-04-09 15:26:15	2015-04-11 12:07:31	160877	44.69	44.69	0		24	20.69	0	0	0	0	1	1	1	1	0	1	1	NA	NA	NA	S1	MAP_48Hr_Sequencing_Run	G1,G2	standard	0	NA	NA	NA	NA	NA	1
P1a-Lab5-R1	ALL	ALL	NA	1427814386	1427988136	2015-03-31 16:06:26	2015-04-02 16:22:16	173750	48.26	48.26	0	0							1	NA	1	1	1	NA	NA	0	0	0	NA		NA	NA	NA	1	0	0	0	0	1
P1a-Lab5-R1	0624_1	ZF_screens28_MARC_run1_0624_1	0	1427814386	1427988136	2015-03-31 16:06:26	2015-04-02 16:22:16	173750	48.26	48.26	0		24	24.26	0	0	0	0	1	1	1	1	1	1	1	NA	NA	NA	S1	MAP_48Hr_Sequencing_Run	G1,G2	standard	1	NA	NA	NA	NA	NA	1
P1a-Lab5-R2	ALL	ALL	NA	1427814420	1428082977	2015-03-31 16:07:00	2015-04-03 18:42:56	268557	74.6	72.92	1.68	0							1	NA	1	1	1	NA	NA	0	0	0	NA		NA	NA	NA	0	1	0	1	1	1
P1a-Lab5-R2	0657_1	ZF_screens29_MARC_run2_0657_1	0	1427814420	1427954021	2015-03-31 16:07:00	2015-04-02 06:53:40	139601	38.78	38.78	0		24	14.78	0	0	0	0	1	1	1	1	1	1	1	NA	NA	NA	S1	MAP_48Hr_Sequencing_Run	G1,G2	standard	0	NA	NA	NA	NA	NA	1
P1a-Lab5-R2	3417_1	ZF_screens29_MARC_run2_2_3417_1	0	1427960059	1428082977	2015-04-02 08:34:19	2015-04-03 18:42:56	122918	34.14	34.14	0		0	0	24	10.14	0	0	1	1	1	1	1	0	1	NA	NA	NA	S2	MAP_48Hr_Sequencing_Run	G1,G2	restart_after_24h	0	NA	NA	NA	NA	NA	1
P1b-Lab1-R1	ALL	ALL	NA	1430355589	1430580910	2015-04-30 01:59:49	2015-05-02 16:35:10	225321	62.59	59.84	2.75	0							1	NA	1	1	1	NA	NA	1	0	1	NA		NA	NA	NA	0	0	1	1	1	1
P1b-Lab1-R1	5943_1	oxford3_MARC_1B_04292015_ecoli_5943_1	0	1430355589	1430424783	2015-04-30 01:59:49	2015-04-30 21:13:02	69193.8	19.22	19.22	0		19.22	0	0	0	0	0	1	1	1	1	1	0	0	NA	NA	NA	S1	MAP_48Hr_Sequencing_Run	G1	standard	0	NA	NA	NA	NA	NA	1
P1b-Lab1-R1	1739_1	oxford3_MARC_1b_042915_ecoli_2x_1739_1	0	1430432265	1430485682	2015-04-30 23:17:45	2015-05-01 14:08:02	53417.1	14.84	14.84	0		0	0	14.84	0	0	0	1	1	1	1	1	1	0	NA	NA	NA	S2	MAP_48Hr_Sequencing_Run	G1	restart_before_24h	0	NA	NA	NA	NA	NA	1
P1b-Lab1-R1	4809_1	oxford3_MARC_1b_042915_ecoli_3x_4809_1	0	1430488094	1430580910	2015-05-01 14:48:14	2015-05-02 16:35:10	92816.2	25.78	25.78	0		0	0	0	0	24	1.78	1	1	1	1	1	0	1	NA	NA	NA	S3	MAP_48Hr_Sequencing_Run	G1	restart_after_24h	0	NA	NA	NA	NA	NA	1
P1b-Lab1-R2	ALL	ALL	NA	1430942006	1431160193	2015-05-06 20:53:26	2015-05-09 09:29:52	218187	60.61	56.82	3.79	1							0	NA	1	1	1	NA	NA	1	0	0	NA		NA	NA	NA	0	1	0	1	1	1
P1b-Lab1-R2	5320_1	Oxford2_MARC_1b_050615_486pore_96ng_5320_1	0	1430942006	1431082431	2015-05-06 20:53:26	2015-05-08 11:53:51	140425	39.01	39.01	0		24	15.01	0	0	0	0	0	1	1	1	1	1	1	NA	NA	NA	S1	MAP_48Hr_Sequencing_Run	G1,G2	standard	0	NA	NA	NA	NA	NA	1
P1b-Lab1-R2	4128_1	Oxford2_MARC_1b_050615_486pore_96ng_2x_4128_1	0	1431096094	1431160193	2015-05-08 15:41:34	2015-05-09 09:29:52	64098.9	17.81	17.81	0		0	0	17.81	0	0	0	0	1	1	1	1	0	0	NA	NA	NA	S2	MAP_48Hr_Sequencing_Run	G1	restart_after_24h	0	NA	NA	NA	NA	NA	1
P1b-Lab2-R1	ALL	ALL	NA	1429213799	1429387814	2015-04-16 20:49:59	2015-04-18 21:10:13	174014	48.34	48.34	0	1							1	NA	1	1	1	NA	NA	0	0	0	NA		NA	NA	NA	1	0	0	0	0	0
P1b-Lab2-R1	4956_1	DEAMERNANOPORE_DD_575_R7.3_MARC_K12_Ib_04_16_15_4956_1	1	1429213799	1429387814	2015-04-16 20:49:59	2015-04-18 21:10:13	174014	48.34	48.34	0		24	24.34	0	0	0	0	1	1	1	1	1	1	1	NA	NA	NA	S1	MAP_48Hr_Sequencing_Run	G1,G2	standard	1	NA	NA	NA	NA	NA	0
P1b-Lab2-R2	ALL	ALL	NA	1429213851	1429387794	2015-04-16 20:50:51	2015-04-18 21:09:54	173943	48.32	48.32	0	1							1	NA	1	1	1	NA	NA	0	0	0	NA		NA	NA	NA	1	0	0	0	0	0
P1b-Lab2-R2	5048_1	makeson_PC_MA_286_R7.3_MARC_K12_Ib_04_16_15_5048_1	1	1429213851	1429387794	2015-04-16 20:50:51	2015-04-18 21:09:54	173943	48.32	48.32	0		24	24.32	0	0	0	0	1	1	1	1	1	1	1	NA	NA	NA	S1	MAP_48Hr_Sequencing_Run	G1,G2	standard	1	NA	NA	NA	NA	NA	0
P1b-Lab3-R1	ALL	ALL	NA	1429552175	1429636139	2015-04-20 18:49:35	2015-04-21 18:08:59	83964.4	23.32	23.32	0	1							1	NA	1	0	1	NA	NA	0	1	0	NA		NA	NA	NA	0	0	0	0	0	0
P1b-Lab3-R1	4933_1	FMH_MEDMicroBio_150420_E.coli_MARC1B_run1_4933_1	0	1429552175	1429636139	2015-04-20 18:49:35	2015-04-21 18:08:59	83964.4	23.32	23.32	0		23.32	0	0	0	0	0	1	1	1	0	1	0	0	NA	NA	NA	S1	MAP_48Hr_Sequencing_Run	G1	standard	0	NA	NA	NA	NA	NA	0
P1b-Lab3-R2	ALL	ALL	NA	1431011646	1431205941	2015-05-07 16:14:06	2015-05-09 22:12:21	194295	53.97	53.94	0.03	1							1	NA	1	0	1	NA	NA	0	0	0	NA		NA	NA	NA	0	1	0	1	1	0
P1b-Lab3-R2	1359_1	FMH_MEDMicroBio_150507_E.coli_MARC1b_run1_1359_1	0	1431011646	1431116256	2015-05-07 16:14:06	2015-05-08 21:17:36	104610	29.06	29.06	0		24	5.06	0	0	0	0	1	1	1	0	1	1	1	NA	NA	NA	S1	MAP_48Hr_Sequencing_Run	G1,G2	standard	0	NA	NA	NA	NA	NA	0
P1b-Lab3-R2	1924_1	FMH_MEDMicroBio_150507_E.coli_MARC1b_run1_1924_1	0	1431116369	1431205941	2015-05-08 21:19:29	2015-05-09 22:12:21	89572.3	24.88	24.88	0		0	0	24.088	0	0	0	1	1	1	0	1	0	1	NA	NA	NA	S2	MAP_48Hr_Sequencing_Run	G1	restart_after_24h	0	NA	NA	NA	NA	NA	0
P1b-Lab4-R1	ALL	ALL	NA	1429717253	1429891096	2015-04-22 16:40:53	2015-04-24 16:58:16	173843	48.29	48.29	0	1							1	NA	1	1	1	NA	NA	0	0	0	NA		NA	NA	NA	1	0	0	0	0	1
P1b-Lab4-R1	4051_1	BOWDEN05_20150422_MN02862_FAA40596_MdC_MARC_Phase1b.1_4051_1	1	1429717253	1429891096	2015-04-22 16:40:53	2015-04-24 16:58:16	173843	48.29	48.29	0		24	24.29	0	0	0	0	1	1	1	1	1	1	1	NA	NA	1	S1	MAP_48Hr_Sequencing_Run	G1,G2	standard	1	NA	NA	NA	NA	NA	1
P1b-Lab4-R2	ALL	ALL	NA	1432051862	1432225624	2015-05-19 17:11:02	2015-05-21 17:27:04	173762	48.27	48.27	0	1							1	NA	1	1	1	NA	NA	0	0	0	NA		NA	NA	NA	1	0	0	0	0	1
P1b-Lab4-R2	1056_1	BOWDEN05_20150519_MN02862_FAA39560_MdC_MARC_Ph1b2_1056_1	1	1432051862	1432225624	2015-05-19 17:11:02	2015-05-21 17:27:04	173762	48.27	48.27	0		24	24.27	0	0	0	0	1	1	1	1	1	1	1	NA	NA	NA	S1	MAP_48Hr_Sequencing_Run	G1,G2	standard	1	NA	NA	NA	NA	NA	1
P1b-Lab5-R1	ALL	ALL	NA	1429107023	1429248612	2015-04-15 15:10:23	2015-04-17 06:30:12	141589	39.33	39.33	0	0							1	NA	1	1	1	NA	NA	0	0	0	NA		NA	NA	NA	0	1	0	0	0	1
P1b-Lab5-R1	1021_1	ZF_screens27_MARC_Phase1b_run1_1021_1	0	1429107023	1429248612	2015-04-15 15:10:23	2015-04-17 06:30:12	141589	39.33	39.33	0		24	15.33	0	0	0	0	1	1	1	1	1	1	1	NA	NA	NA	S1	MAP_48Hr_Sequencing_Run	G1,G2	standard	0	NA	NA	NA	NA	NA	1
P1b-Lab5-R2	ALL	ALL	NA	1429107223	1429281039	2015-04-15 15:13:43	2015-04-17 15:30:39	173816	48.28	48.28	0	0							1	NA	1	1	1	NA	NA	0	0	0	NA		NA	NA	NA	1	0	0	0	0	1
P1b-Lab5-R2	1341_1	ZF_screens29_MARC_Phase1b_run2_1341_1	0	1429107223	1429281039	2015-04-15 15:13:43	2015-04-17 15:30:39	173816	48.28	48.28	0		24	24.28	0	0	0	0	1	1	1	1	1	1	1	NA	NA	NA	S1	MAP_48Hr_Sequencing_Run	G1,G2	standard	1	NA	NA	NA	NA	NA	1
												number of expts	number of batches
											Phase 1a	4	10	9	4	1	2	0
											Phase 1b	7	10	8	3	0	1	1
											Phase 1	11	20	17	7	1	3	1

## Sheet: Desc
Field	Description	Example	Source
marc_run_id	MARC run identifier	P1a-Lab1-R1
batch_id	ONT read batch identifier	ALL or 1130_1	fast5 filename
batch_prefix	Read batch prefix	ALL or Oxford2_MARC_Ecoli_499_03262015_1130_1	fast5 filename
run_start_secsincet0	Date and time run was started, as the number of seconds since the start of The Epoch (01-Jan-21970 00:00:00)	1427422292	exp_start_time
run_end_secsincet0	Date and time run was terminated, as the number of seconds since the start of The Epoch (01-Jan-21970 00:00:00)	1427582304	run_start_dt + (read start time in seconds since run start) + (number of seconds events were accumulating), converted to local datetime
run_start_dt	Text version of run_start_secsincet0	2015-03-27 02:11:32	run_start_secsincet0 converted to local datetime
run_end_dt	Text version of run_end_secsincet0	2015-03-28 22:38:24	run_end_secsincet0 converted to local datetime
run_duration_sec	Duration of run in seconds	160012	run_end_dt - run_start_dt
run_duration_hrs	Duration of run in hours	74.6	run_duration_sec / 60.0 / 60.0
seq_duration_hrs	Time spent sequencing between run start and end in hours	72.92	sum of hours generating each batch of reads
idle_duration_hrs	Time spend idle between run start and end	1.68	run_duration_hrs - seq_duration_hrs
CI THIS IS OUT OF DATE
