# Supplementary material for: MinION Analysis and Reference Consortium: Phase 1 data release and analysis
Source: F1000Res. 2015 Oct 15;4:1075. [Version 1] doi: 10.12688/f1000research.7201.1 (PMC4722697; doi:10.12688/f1000research.7201.1)
Supplement: Supplementary file 11 [file f1000research-4-7757-s0010.tgz]

Archive with 1 entries (1 files):
- aa489aab-beb9-4652-a947-724ff5054446.xlsx
