# Supplementary material for: MinION Analysis and Reference Consortium: Phase 1 data release and analysis
Source: F1000Res. 2015 Oct 15;4:1075. [Version 1] doi: 10.12688/f1000research.7201.1 (PMC4722697; doi:10.12688/f1000research.7201.1)
Supplement: Supplementary file 11 [file f1000research-4-7757-s0010.tgz › aa489aab-beb9-4652-a947-724ff5054446.xlsx]

## Sheet: Sheet1
Sample	Representation	Experiment	1	2	3	4	5	6	7	8	9	10
target	over	P1a-Lab1-R1	CAAAT	GGATT	TCCGT	ACCGT	GGGGT	CGGGG	GATTC	GAATT	GAATC	CGTGA
target	over	P1a-Lab1-R2	CAAAT	CGTTC	TTCGT	GGGGT	ACCGT	GGGTC	CTCGT	TCCGT	CGTGA	GAATC
target	over	P1a-Lab2-R1	CAAAT	ACCGT	TTCGT	GAATC	GAAGG	CGTGA	CCCAA	TGAAT	GGATT	GAAGC
target	over	P1a-Lab2-R2	CAAAT	GGGTC	GGGGT	CCCAA	ACCGT	CGTGA	CTCGT	TGAAT	CGGGG	GAATC
target	over	P1a-Lab3-R1	CAAAT	ACCGT	TCCGT	GGGGT	CGTGA	GAATC	GGATT	GGGTC	GATTC	CCGTT
target	over	P1a-Lab3-R2	CAAAT	ACCGT	TCCGT	GATTC	CGTGA	CGTTC	TTCGT	GAATC	TGAAT	CGGTC
target	over	P1a-Lab4-R1	CAAAT	TCCGT	ACCGT	GAATC	GATTC	GGGGT	CGTGA	CCCAA	CGGGG	CGTTC
target	over	P1a-Lab4-R2	CAAAT	GGGTC	CTCGT	CGGGG	CTTGG	GCCCC	CCCAA	TCTAG	TTCGT	TTGGG
target	over	P1a-Lab5-R1	CAAAT	ACCGT	TCCGT	GAATC	TGAAT	GATTC	GAAGG	GGATT	GGGGT	TTGGA
target	over	P1a-Lab5-R2	CAAAT	ACCGT	TCCGT	GAAGG	GAATC	GATTC	GGGGT	GGATT	CCGTT	TGAAT
target	over	P1b-Lab1-R1	CAAAT	GGGGT	CCCAA	ACCGT	GGGTC	CTCGT	CGGGG	TGAAT	TCCCA	GAAGG
target	over	P1b-Lab1-R2	CAAAT	CTCGT	GGGGT	CCCAA	CGGGG	TCTAG	GGTAC	GCCCC	TCGTA	CTAGA
target	over	P1b-Lab2-R1	CAAAT	GGGGT	CCCAA	CGGGG	GGGTC	GAAGG	CTCGT	CGTGA	ACCGT	TCCCA
target	over	P1b-Lab2-R2	CAAAT	GGGGT	CCCAA	CGGGG	GGGTC	CTCGT	GAAGG	CGTGA	ACCGT	TCCCA
target	over	P1b-Lab3-R1	CAAAT	GAAGG	CTCGT	CCCAA	AGGCA	CTAGA	TCTAG	GGGGT	TAGAA	TTAGA
target	over	P1b-Lab3-R2	CAAAT	GGGGT	CCCAA	GGGTC	TGAAT	CTCGT	CGGGG	CGTGA	AGGCA	GAAGG
target	over	P1b-Lab4-R1	CAAAT	GGGGT	CCCAA	GAAGG	AGGCA	CTCGT	GGTAC	GGGTC	CGGGG	GAATC
target	over	P1b-Lab4-R2	CAAAT	GGGGT	CCCAA	GAAGG	CTCGT	CGGGG	GGGTC	ACCGT	GAATC	TCCCA
target	over	P1b-Lab5-R1	CAAAT	GAAGG	CTCGT	GGGGT	CCCCA	AGGCA	GTACC	GGTAC	GTACT	CTAGA
target	over	P1b-Lab5-R2	CAAAT	GGGGT	CCCAA	ACCGT	CGGGG	GAAGG	GGGTC	CTCGT	TCCCA	AGGCA
control	over	P1a-Lab1-R1	CAAAT	GGATT	TCCGT	ACCGT	GGGGT	CGGGG	GATTC	GAATT	GAATC	CGTGA
control	over	P1a-Lab1-R2	CAAAT	CGTTC	TTCGT	GGGGT	ACCGT	GGGTC	CTCGT	TCCGT	CGTGA	GAATC
control	over	P1a-Lab2-R1	CAAAT	ACCGT	TCCGT	GAATC	GAAGG	CGTGA	CCCAA	TGAAT	GGATT	GAAGC
control	over	P1a-Lab2-R2	CAAAT	GGGTC	GGGGT	CCCAA	ACCGT	CGTGA	CTCGT	TGAAT	CGGGG	GAATC
control	over	P1a-Lab3-R1	CAAAT	ACCGT	TCCGT	GGGGT	CGTGA	GAATC	GAATT	GGGTC	GATTC	CCGTT
control	over	P1a-Lab3-R2	CAAAT	ACCGT	TCCGT	GATTC	CGTGA	CGTTC	TTCGT	GAATC	TGAAT	GGGTC
control	over	P1a-Lab4-R1	CAAAT	TCCGT	ACCGT	GAATC	GATTC	GGGGT	CGTGA	CCCAA	CGGGG	CGTTC
control	over	P1a-Lab4-R2	CAAAT	GGGGT	CTCGT	CGGGG	CTTGG	GCCCC	CCCAA	TCTAG	TTCGT	TTGGG
control	over	P1a-Lab5-R1	CAAAT	ACCGT	TCCGT	GAATC	TGAAT	GATTC	GAAGG	GGATT	GGGGT	TTGGA
control	over	P1a-Lab5-R2	CAAAT	ACCGT	TCCGT	GAAGG	GAATC	GATTC	GGGGT	GAATT	CCGTT	TGAAT
control	over	P1b-Lab1-R1	CAAAT	GGGGT	CCCAA	ACCGT	GGGTC	CTCGT	CGGGG	TGAAT	TCCCA	GAAGG
control	over	P1b-Lab1-R2	CAAAT	CTCGT	GGGGT	CCCAA	CGGGG	TCTAG	GGTAC	GCCCC	TCGTA	CTAGA
control	over	P1b-Lab2-R1	CAAAT	GGGGT	CCCAA	CGGGG	GGGTC	GAAGG	CTCGT	CGTGA	ACCGT	TCCCA
control	over	P1b-Lab2-R2	CAAAT	GGGGT	CCCAA	CGGGG	GGGTC	CTCGT	GAAGG	CGTGA	ACCGT	TCCCA
control	over	P1b-Lab3-R1	CAAAT	GAAGG	CTCGT	CCCAA	AGGCA	CTAGA	TCTAG	GGGGT	TAGAA	TTAGA
control	over	P1b-Lab3-R2	CAAAT	GGGGT	CCCAA	GGGTC	TGAAT	CTCGT	CGGGG	CGTGA	AGGCA	GAAGG
control	over	P1b-Lab4-R1	CAAAT	GGGGT	CCCAA	GAAGG	AGGCA	CTCGT	GGTAC	GGGTC	CGGGG	GAATC
control	over	P1b-Lab4-R2	CAAAT	GGGGT	CCCAA	GAAGG	CTCGT	CGGGG	GGGTC	ACCGT	GAATC	TCCCA
control	over	P1b-Lab5-R1	CAAAT	GAAGG	CTCGT	GGGGT	CCCAA	AGGCA	GTACC	GGTAC	GTACT	CTAGA
control	over	P1b-Lab5-R2	CAAAT	GGGGT	CCCAA	ACCGT	CGGGG	GAAGG	GGGTC	CTCGT	TCCCA	AGGCA
target	under	P1a-Lab1-R1	TTTTT	AAAAA	CGCCA	GCCAG	AAAAT	CGCTG	CAAAA	TGGCG	GCTGG	CCAGC
target	under	P1a-Lab1-R2	TTTTT	AAAAA	CGCCA	GCCAG	TGGCG	AAAAT	CAAAA	GCTGG	CGCTG	CCAGC
target	under	P1a-Lab2-R1	TTTTT	AAAAA	AAAAT	CAAAA	CGCCA	AAAAG	TAAAA	GCCAG	TGGTG	CTCTG
target	under	P1a-Lab2-R2	TTTTT	AAAAA	AAAAT	CAAAA	CGCCA	GCCAG	CGCTG	TAAAA	AAAAG	TGGTG
target	under	P1a-Lab3-R1	TTTTT	AAAAA	CGCCA	AAAAT	CAAAA	GCCAG	CGCTG	TGGCG	GCTGG	AAAAG
target	under	P1a-Lab3-R2	TTTTT	AAAAA	GCCAG	CGCCA	TGGCG	GCTGG	CGCTG	AAAAT	CAAAA	CTGGC
target	under	P1a-Lab4-R1	TTTTT	AAAAA	CGCCA	CAAAA	GCCAG	AAAAT	AAAAG	CGCTG	GCTGG	TGGCG
target	under	P1a-Lab4-R2	TTTTT	AAAAA	CGCCA	TGGCG	GCTGG	GCCAG	CCAGC	CTGGC	AAAAT	CGCTG
target	under	P1a-Lab5-R1	TTTTT	AAAAA	CGCCA	GCCAG	CGCTG	CAAAA	AAAAT	GCTGG	TGGTG	TGGCG
target	under	P1a-Lab5-R2	TTTTT	AAAAA	CGCCA	AAAAT	CAAAA	GCCAG	CGCTG	GCTGG	TGGCG	TGGTG
target	under	P1b-Lab1-R1	TTTTT	AAAAA	CGCCA	AAAAT	CAAAA	CGCTG	TGGTG	GCCAG	GCTGG	TGGCG
target	under	P1b-Lab1-R2	TTTTT	AAAAA	CGCCA	TGGCG	GCTGG	GCCAG	AAAAT	TGGTG	CCAGC	CAAAA
target	under	P1b-Lab2-R1	TTTTT	AAAAA	CAAAA	AAAAT	CGCCA	GCGTG	AAAAG	TGGTG	TAAAA	GCCAG
target	under	P1b-Lab2-R2	TTTTT	AAAAA	AAAAT	CAAAA	CGCCA	CGCTG	GCCAG	TGGTG	GCTGG	AAAAG
target	under	P1b-Lab3-R1	TTTTT	AAAAA	CGCCA	CAAAA	AAAAT	TGGCG	GCCAG	CGCTG	GCTGG	AAAAG
target	under	P1b-Lab3-R2	TTTTT	AAAAA	CGCCA	CAAAA	AAAAT	GCCAG	CGCTG	GCTGG	AAAAG	TGGTG
target	under	P1b-Lab4-R1	TTTTT	AAAAA	CAAAA	CGCCA	AAAAT	TGGTG	AAAAG	TAAAA	CGCTG	TGGCG
target	under	P1b-Lab4-R2	TTTTT	AAAAA	CAAAA	AAAAT	CGCCA	TGGTG	CGCTG	TAAAA	GCCAG	AAAAG
target	under	P1b-Lab5-R1	TTTTT	AAAAA	AAAAT	CAAAA	TGGTG	GCGGA	TGGCG	GCTGG	CGCTG	AAAAG
target	under	P1b-Lab5-R2	TTTTT	AAAAA	CAAAA	CGCCA	AAAAT	CGCTG	TGGTG	AAAAG	GCCAG	GCTGG
control	under	P1a-Lab1-R1	TTTTT	AAAAA	TGATG	GATGT	CTGAT	GCTGA	CTTTT	TGTGA	ATGTA	AAAAC
control	under	P1a-Lab1-R2	TTTTT	AAAAA	TGATG	GATGT	CTGAT	GCTGA	AAAAC	CTTTT	GATGC	TGTGA
control	under	P1a-Lab2-R1	TTTTT	AAAAA	TGATG	CTGAT	GATGT	AAAAC	CTTTT	GCTGA	TGTGA	TTATC
control	under	P1a-Lab2-R2	TTTTT	AAAAA	TGATG	CTGAT	GATGT	CTTTT	GCTGA	AAAAC	TGTGA	TTATC
control	under	P1a-Lab3-R1	TTTTT	AAAAA	TGATG	AAAAC	AATAT	CTGAT	TGATT	GATGT	ATTAT	GCAAT
control	under	P1a-Lab3-R2	TTTTT	AAAAA	TGATG	AAAAC	AATAT	CTGAT	TGATT	GATGT	ATTAT	GCAAT
control	under	P1a-Lab4-R1	TTTTT	AAAAA	TGATG	CTGAT	GATGT	GCTGA	CTTTT	AAAAC	TGTGA	GATGC
control	under	P1a-Lab4-R2	TTTTT	AAAAA	TGATG	CTGAT	GATGT	AAAAC	GCTGA	CTTTT	GCAAT	TTATC
control	under	P1a-Lab5-R1	TTTTT	AAAAA	TGATG	CTGAT	GATGT	GCTGA	CTTT	AAAAC	TGTGA	TTATC
control	under	P1a-Lab5-R2	TTTTT	AAAAA	TGATG	CTGAT	GATGT	GCTGA	AAAAC	CTTTT	TGTGA	TTATC
control	under	P1b-Lab1-R1	TTTTT	AAAAA	TGATG	CTGAT	GATGT	GCTGA	TTATC	GATGC	TGTGA	CTTTT
control	under	P1b-Lab1-R2	TTTTT	AAAAA	TGATG	GATGT	AAAAC	AATAT	CTGAT	ACACG	GATTT	AAAAT
control	under	P1b-Lab2-R1	TTTTT	AAAAA	TGATG	CTGAT	GATGT	GCTGA	CTTTT	TGTGA	GATGC	TTATC
control	under	P1b-Lab2-R2	TTTTT	AAAAA	TGATG	CTGAT	GATGT	GCTGA	GATGC	CTTTT	TGTGA	TTATC
control	under	P1b-Lab3-R1	TTTTT	AAAAA	TGATG	GATGT	CTGAT	GCTGA	CTTTT	AAAAC	TGTGA	TTATC
control	under	P1b-Lab3-R2	TTTTT	AAAAA	TGATG	GATGT	CTGAT	GCTGA	CTTTT	TGTGA	AAAAC	TTATC
control	under	P1b-Lab4-R1	TTTTT	AAAAA	TGATG	CTGAT	GATGT	GCTGA	CTTTT	TGTGA	AAAAC	TTATC
control	under	P1b-Lab4-R2	TTTTT	AAAAA	TGATG	CTGAT	GATGT	GCTGA	CTTTT	GATGC	TTATC	TGTGA
control	under	P1b-Lab5-R1	TTTTT	AAAAA	TGATG	CTGAT	GATGT	GCTGA	AAAAC	TTATC	TGGTT	CTTTT
control	under	P1b-Lab5-R2	TTTTT	AAAAA	TGATG	CTGAT	GATGT	GCTGA	CTTTT	TGTGA	TTATC	TGGTT
