# Supplementary material for: MinION Analysis and Reference Consortium: Phase 1 data release and analysis
Source: F1000Res. 2015 Oct 15;4:1075. [Version 1] doi: 10.12688/f1000research.7201.1 (PMC4722697; doi:10.12688/f1000research.7201.1)
Supplement: Supplementary file 12 [file f1000research-4-7757-s0011.tgz › 33d9a274-357d-4fbd-bc94-28611f200f3c.xlsx]

## Sheet: Data
marc_run_id	phase	lab	replicate	sitecode	taxid	scientific name	reference	sample	submission	study	project_id	experiment	run	download_url	pipelinefileprefix
P1a-Lab1-R1	P1a	Lab1	R1	CSHL	511145	Escherichia coli str. K-12 substr. MG1655	NC_000913	ERS709817	ERA459781	ERP010212	PRJEB9135	ERX941599	ERR968957	ftp://ftp.sra.ebi.ac.uk/vol1/ERA459/ERA459781/oxfordnanopore_native/MARC_ecoli_032615.tar.gz	MARC_ecoli_032615
P1a-Lab1-R2	P1a	Lab1	R2	CSHL	511145	Escherichia coli str. K-12 substr. MG1655	NC_000913	ERS709818	ERA459782	ERP010212	PRJEB9135	ERX941600	ERR968958	ftp://ftp.sra.ebi.ac.uk/vol1/ERA459/ERA459782/oxfordnanopore_native/MARC_EColi_040115.tar.gz	MARC_EColi_040115
P1a-Lab2-R1	P1a	Lab2	R1	UCSC	511145	Escherichia coli str. K-12 substr. MG1655	NC_000913	ERS701900	ERA459783	ERP010147	PRJEB9088	ERX931726	ERR968959	ftp://ftp.sra.ebi.ac.uk/vol1/ERA459/ERA459783/oxfordnanopore_native/MA_286_R7.3_MARC_K12_03_27_15.tar.gz	MA_286_R7.3_MARC_K12_03_27_15
P1a-Lab2-R2	P1a	Lab2	R2	UCSC	511145	Escherichia coli str. K-12 substr. MG1655	NC_000913	ERS715361	ERA459784	ERP010147	PRJEB9088	ERX947616	ERR968960	ftp://ftp.sra.ebi.ac.uk/vol1/ERA459/ERA459784/oxfordnanopore_native/UCSC_MARC_Phase_Ia_Run_2.tar.gz	UCSC_MARC_Phase_Ia_Run_2
P1a-Lab3-R1	P1a	Lab3	R1	UEA	511145	Escherichia coli str. K-12 substr. MG1655	NC_000913	ERS709888	ERA459785	ERP010215	PRJEB9138	ERX942706	ERR968961	ftp://ftp.sra.ebi.ac.uk/vol1/ERA459/ERA459785/oxfordnanopore_native/E.coli_MARC1_run1.tar.gz	E.coli_MARC1_run1
P1a-Lab3-R2	P1a	Lab3	R2	UEA	511145	Escherichia coli str. K-12 substr. MG1655	NC_000913	ERS709888	ERA459786	ERP010215	PRJEB9138	ERX942707	ERR968962	ftp://ftp.sra.ebi.ac.uk/vol1/ERA459/ERA459786/oxfordnanopore_native/E.coli_MARC1_run2.tar.gz	E.coli_MARC1_run2
P1a-Lab4-R1	P1a	Lab4	R1	WTCHG	511145	Escherichia coli str. K-12 substr. MG1655	NC_000913	ERS701338	ERA459787	ERP010143	PRJEB9084	ERX931661	ERR968963	ftp://ftp.sra.ebi.ac.uk/vol1/ERA459/ERA459787/oxfordnanopore_native/WTCHG_MARC_Ph1.1.tar.gz	WTCHG_MARC_Ph1.1
P1a-Lab4-R2	P1a	Lab4	R2	WTCHG	511145	Escherichia coli str. K-12 substr. MG1655	NC_000913	ERS706379	ERA459788	ERP010185	PRJEB9111	ERX940556	ERR968964	ftp://ftp.sra.ebi.ac.uk/vol1/ERA459/ERA459788/oxfordnanopore_native/WTCHG_MARC_Ph1.2.tar.gz	WTCHG_MARC_Ph1.2
P1a-Lab5-R1	P1a	Lab5	R1	ZF	511145	Escherichia coli str. K-12 substr. MG1655	NC_000913	ERS708731	ERA459789	ERP010208	PRJEB9131	ERX941340	ERR968965	ftp://ftp.sra.ebi.ac.uk/vol1/ERA459/ERA459789/oxfordnanopore_native/ZF-screens_MARC_phase_1a_e_coli_run1.tar.gz	ZF-screens_MARC_phase_1a_e_coli_run1
P1a-Lab5-R2	P1a	Lab5	R2	ZF	511145	Escherichia coli str. K-12 substr. MG1655	NC_000913	ERS708731	ERA459790	ERP010208	PRJEB9131	ERX941341	ERR968966	ftp://ftp.sra.ebi.ac.uk/vol1/ERA459/ERA459790/oxfordnanopore_native/ZF-screens_MARC_phase_1a_e_coli_run2.tar.gz	ZF-screens_MARC_phase_1a_e_coli_run2
P1b-Lab1-R1	P1b	Lab1	R1	CSHL	511145	Escherichia coli str. K-12 substr. MG1655	NC_000913	ERS739357	ERA459791	ERP010555	PRJEB9448	ERX978766	ERR968967	ftp://ftp.sra.ebi.ac.uk/vol1/ERA459/ERA459791/oxfordnanopore_native/MARC_1b_042915.tar.gz	MARC_1b_042915
P1b-Lab1-R2	P1b	Lab1	R2	CSHL	511145	Escherichia coli str. K-12 substr. MG1655	NC_000913	ERS739357	ERA459792	ERP010555	PRJEB9448	ERX985671	ERR968968	ftp://ftp.sra.ebi.ac.uk/vol1/ERA459/ERA459792/oxfordnanopore_native/MARC_1b_050814.tar.gz	MARC_1b_050814
P1b-Lab2-R1	P1b	Lab2	R1	UCSC	511145	Escherichia coli str. K-12 substr. MG1655	NC_000913	ERS715551	ERA459793	ERP010368	PRJEB9289	ERX947749	ERR968969	ftp://ftp.sra.ebi.ac.uk/vol1/ERA459/ERA459793/oxfordnanopore_native/UCSC_MARC_Phase_Ib_Run_1.tar.gz	UCSC_MARC_Phase_Ib_Run_1
P1b-Lab2-R2	P1b	Lab2	R2	UCSC	511145	Escherichia coli str. K-12 substr. MG1655	NC_000913	ERS715552	ERA459794	ERP010368	PRJEB9289	ERX947750	ERR968970	ftp://ftp.sra.ebi.ac.uk/vol1/ERA459/ERA459794/oxfordnanopore_native/UCSC_MARC_Phase_Ib_Run_2.tar.gz	UCSC_MARC_Phase_Ib_Run_2
P1b-Lab3-R1	P1b	Lab3	R1	UEA	511145	Escherichia coli str. K-12 substr. MG1655	NC_000913	ERS739445	ERA459795	ERP010562	PRJEB9455	ERX978854	ERR968971	ftp://ftp.sra.ebi.ac.uk/vol1/ERA459/ERA459795/oxfordnanopore_native/JOGrady_MARC1b_run1.tar.gz	JOGrady_MARC1b_run1
P1b-Lab3-R2	P1b	Lab3	R2	UEA	511145	Escherichia coli str. K-12 substr. MG1655	NC_000913	ERS739446	ERA459796	ERP010563	PRJEB9456	ERX978855	ERR968972	ftp://ftp.sra.ebi.ac.uk/vol1/ERA459/ERA459796/oxfordnanopore_native/JOGrady_MARC1b_run2.tar.gz	JOGrady_MARC1b_run2
P1b-Lab4-R1	P1b	Lab4	R1	WTCHG	511145	Escherichia coli str. K-12 substr. MG1655	NC_000913	ERS739356	ERA459797	ERP010554	PRJEB9447	ERX978765	ERR968973	ftp://ftp.sra.ebi.ac.uk/vol1/ERA459/ERA459797/oxfordnanopore_native/20150422_MN02862_FAA40596_BOWDEN05_MdC_MARC_Phase1b.1.tar.gz	20150422_MN02862_FAA40596_BOWDEN05_MdC_MARC_Phase1b.1
P1b-Lab4-R2	P1b	Lab4	R2	WTCHG	511145	Escherichia coli str. K-12 substr. MG1655	NC_000913	ERS739109	ERA459798	ERP010549	PRJEB9442	ERX977433	ERR968974	ftp://ftp.sra.ebi.ac.uk/vol1/ERA459/ERA459798/oxfordnanopore_native/WTCHG_MARC_Ph1b.2.tar.gz	WTCHG_MARC_Ph1b.2
P1b-Lab5-R1	P1b	Lab5	R1	ZF	511145	Escherichia coli str. K-12 substr. MG1655	NC_000913	ERS719972	ERA459799	ERP010443	PRJEB9352	ERX955609	ERR968975	ftp://ftp.sra.ebi.ac.uk/vol1/ERA459/ERA459799/oxfordnanopore_native/ZF-screens_MARC_phase_1b_e_coli_run1.tar.gz	ZF-screens_MARC_phase_1b_e_coli_run1
P1b-Lab5-R2	P1b	Lab5	R2	ZF	511145	Escherichia coli str. K-12 substr. MG1655	NC_000913	ERS719972	ERA459800	ERP010443	PRJEB9352	ERX963580	ERR968976	ftp://ftp.sra.ebi.ac.uk/vol1/ERA459/ERA459800/oxfordnanopore_native/ZF-screens_MARC_phase_1b_e_coli_run2.tar.gz	ZF-screens_MARC_phase_1b_e_coli_run2

## Sheet: Desc
run_start_date	Run start datetime (local London time)
